# Supplementary material for: Coupling nitrate electrochemical reduction and nitrite oxidation of ethanol for acetamide synthesis
Source: Nat Commun. 2025 Dec 27;17:1340. doi: 10.1038/s41467-025-68096-3 (PMC12873419; doi:10.1038/s41467-025-68096-3)
Supplement: Supplementary file 3 — Supplementary Data 1 [file 41467_2025_68096_MOESM3_ESM.cif]

#======================================================================
# CRYSTAL DATA
#----------------------------------------------------------------------
data_VESTA_phase_1

_chemical_name_common                  ' Ni(HO)2\333\(1\1\0)                  '
_cell_length_a                         13.420300
_cell_length_b                         16.238600
_cell_length_c                         18.125099
_cell_angle_alpha                      90.000000
_cell_angle_beta                       90.000000
_cell_angle_gamma                      90.000000
_cell_volume                           3949.946187
_space_group_name_H-M_alt              'P 1'
_space_group_IT_number                 1

loop_
_space_group_symop_operation_xyz
   'x, y, z'

loop_
   _atom_site_label
   _atom_site_occupancy
   _atom_site_fract_x
   _atom_site_fract_y
   _atom_site_fract_z
   _atom_site_adp_type
   _atom_site_U_iso_or_equiv
   _atom_site_type_symbol
   Ni1        1.0     0.005733     0.014748     0.161059    Uiso  ? Ni
   Ni2        1.0     0.320418     0.998482     0.159061    Uiso  ? Ni
   Ni3        1.0     0.670740     0.997415     0.149039    Uiso  ? Ni
   Ni4        1.0     0.000071     0.333304     0.011056    Uiso  ? Ni
   Ni5        1.0     0.333734     0.333356     0.010957    Uiso  ? Ni
   Ni6        1.0     0.666427     0.333246     0.010995    Uiso  ? Ni
   Ni7        1.0     0.004049     0.167728     0.083184    Uiso  ? Ni
   Ni8        1.0     0.337262     0.163979     0.078689    Uiso  ? Ni
   Ni9        1.0     0.671215     0.160807     0.077604    Uiso  ? Ni
   Ni10       1.0     0.999908     0.666710     0.011061    Uiso  ? Ni
   Ni11       1.0     0.333527     0.666747     0.010967    Uiso  ? Ni
   Ni12       1.0     0.666299     0.666650     0.010965    Uiso  ? Ni
   Ni13       1.0     0.984898     0.528634     0.088139    Uiso  ? Ni
   Ni14       1.0     0.327984     0.498226     0.089740    Uiso  ? Ni
   Ni15       1.0     0.670796     0.497343     0.077587    Uiso  ? Ni
   Ni16       1.0     0.053099     0.335413     0.165175    Uiso  ? Ni
   Ni17       1.0     0.352783     0.315436     0.182149    Uiso  ? Ni
   Ni18       1.0     0.685534     0.331150     0.148749    Uiso  ? Ni
   Ni19       1.0     0.052318     0.825136     0.089242    Uiso  ? Ni
   Ni20       1.0     0.328924     0.830734     0.081608    Uiso  ? Ni
   Ni21       1.0     0.673980     0.830603     0.076557    Uiso  ? Ni
   Ni22       1.0     0.961777     0.653864     0.174052    Uiso  ? Ni
   Ni23       1.0     0.301986     0.647857     0.160469    Uiso  ? Ni
   Ni24       1.0     0.683066     0.666022     0.150765    Uiso  ? Ni
   Ni25       1.0     0.000025     0.999990     0.011025    Uiso  ? Ni
   Ni26       1.0     0.333676     0.000049     0.010908    Uiso  ? Ni
   Ni27       1.0     0.666321     0.999944     0.010970    Uiso  ? Ni
   H1         1.0     0.200755     0.436769     0.996372    Uiso  ? H
   H2         1.0     0.132823     0.563227     0.996369    Uiso  ? H
   H3         1.0     0.533745     0.436851     0.996242    Uiso  ? H
   H4         1.0     0.466251     0.563149     0.996266    Uiso  ? H
   H5         1.0     0.867167     0.436800     0.996365    Uiso  ? H
   H6         1.0     0.799251     0.563236     0.996346    Uiso  ? H
   H7         1.0     0.207041     0.350339     0.101024    Uiso  ? H
   H8         1.0     0.103170     0.478412     0.180762    Uiso  ? H
   H9         1.0     0.522811     0.340925     0.093947    Uiso  ? H
   H10        1.0     0.476724     0.436370     0.144928    Uiso  ? H
   H11        1.0     0.868546     0.353892     0.145053    Uiso  ? H
   H12        1.0     0.833348     0.335284     0.228014    Uiso  ? H
   H13        1.0     0.198964     0.089821     0.127788    Uiso  ? H
   H14        1.0     0.151025     0.222933     0.145654    Uiso  ? H
   H15        1.0     0.537555     0.091288     0.136196    Uiso  ? H
   H16        1.0     0.478691     0.230378     0.132033    Uiso  ? H
   H17        1.0     0.866409     0.096302     0.160645    Uiso  ? H
   H18        1.0     0.806672     0.225199     0.138715    Uiso  ? H
   H19        1.0     0.158161     0.583651     0.089676    Uiso  ? H
   H20        1.0     0.149172     0.702046     0.060292    Uiso  ? H
   H21        1.0     0.553658     0.574943     0.116787    Uiso  ? H
   H22        1.0     0.482190     0.686503     0.065261    Uiso  ? H
   H23        1.0     0.854107     0.635301     0.067942    Uiso  ? H
   H24        1.0     0.829884     0.755252     0.137812    Uiso  ? H
   H25        1.0     0.217588     0.380783     0.252576    Uiso  ? H
   H26        1.0     0.934728     0.506542     0.214197    Uiso  ? H
   H27        1.0     0.653504     0.466884     0.195842    Uiso  ? H
   H28        1.0     0.309612     0.450404     0.231445    Uiso  ? H
   H29        1.0     0.122425     0.303814     0.281116    Uiso  ? H
   H30        1.0     0.798298     0.550671     0.162930    Uiso  ? H
   H31        1.0     0.200662     0.770251     0.996358    Uiso  ? H
   H32        1.0     0.132926     0.896473     0.996368    Uiso  ? H
   H33        1.0     0.533696     0.770321     0.996261    Uiso  ? H
   H34        1.0     0.466372     0.896426     0.996254    Uiso  ? H
   H35        1.0     0.867059     0.770269     0.996408    Uiso  ? H
   H36        1.0     0.799340     0.896557     0.996339    Uiso  ? H
   H37        1.0     0.197074     0.766633     0.158264    Uiso  ? H
   H38        1.0     0.940692     0.014346     0.283662    Uiso  ? H
   H39        1.0     0.554250     0.760976     0.149046    Uiso  ? H
   H40        1.0     0.347636     0.861462     0.204606    Uiso  ? H
   H41        1.0     0.037228     0.776639     0.215803    Uiso  ? H
   H42        1.0     0.722724     0.867362     0.194968    Uiso  ? H
   H43        1.0     0.200654     0.103452     0.996369    Uiso  ? H
   H44        1.0     0.132915     0.229731     0.996413    Uiso  ? H
   H45        1.0     0.533633     0.103567     0.996237    Uiso  ? H
   H46        1.0     0.466299     0.229653     0.996291    Uiso  ? H
   H47        1.0     0.867102     0.103514     0.996408    Uiso  ? H
   H48        1.0     0.799340     0.229758     0.996376    Uiso  ? H
   H49        1.0     0.193264     0.016501     0.250776    Uiso  ? H
   H50        1.0     0.163667     0.938257     0.202758    Uiso  ? H
   H51        1.0     0.515446     0.910405     0.153982    Uiso  ? H
   H52        1.0     0.485660     0.984932     0.098719    Uiso  ? H
   H53        1.0     0.022229     0.897556     0.208362    Uiso  ? H
   H54        1.0     0.822598     0.001765     0.208168    Uiso  ? H
   O1         1.0     0.272876     0.435101     0.004312    Uiso  ? O
   O2         1.0     0.060726     0.564998     0.004331    Uiso  ? O
   O3         1.0     0.605832     0.434996     0.004295    Uiso  ? O
   O4         1.0     0.394167     0.564972     0.004302    Uiso  ? O
   O5         1.0     0.939267     0.435027     0.004326    Uiso  ? O
   O6         1.0     0.727143     0.564927     0.004312    Uiso  ? O
   O7         1.0     0.259139     0.307207     0.097377    Uiso  ? O
   O8         1.0     0.071531     0.452114     0.138178    Uiso  ? O
   O9         1.0     0.576098     0.297833     0.091894    Uiso  ? O
   O10        1.0     0.418971     0.411356     0.119144    Uiso  ? O
   O11        1.0     0.953187     0.313465     0.101677    Uiso  ? O
   O12        1.0     0.814252     0.369056     0.185579    Uiso  ? O
   O13        1.0     0.263137     0.104045     0.152038    Uiso  ? O
   O14        1.0     0.080471     0.221302     0.161257    Uiso  ? O
   O15        1.0     0.606954     0.100394     0.152072    Uiso  ? O
   O16        1.0     0.411140     0.218014     0.151797    Uiso  ? O
   O17        1.0     0.939930     0.115280     0.161769    Uiso  ? O
   O18        1.0     0.735238     0.223511     0.150844    Uiso  ? O
   O19        1.0     0.228405     0.597280     0.079032    Uiso  ? O
   O20        1.0     0.104517     0.734636     0.028561    Uiso  ? O
   O21        1.0     0.546772     0.628755     0.142758    Uiso  ? O
   O22        1.0     0.444418     0.722651     0.031288    Uiso  ? O
   O23        1.0     0.894343     0.600236     0.033801    Uiso  ? O
   O24        1.0     0.822981     0.697693     0.153780    Uiso  ? O
   O25        1.0     0.298048     0.393439     0.248474    Uiso  ? O
   O26        1.0     0.912070     0.545143     0.176365    Uiso  ? O
   O27        1.0     0.620177     0.433081     0.157855    Uiso  ? O
   O28        1.0     0.345331     0.547307     0.181530    Uiso  ? O
   O29        1.0     0.121641     0.355829     0.254182    Uiso  ? O
   O30        1.0     0.723900     0.557197     0.156789    Uiso  ? O
   O31        1.0     0.272775     0.768546     0.004285    Uiso  ? O
   O32        1.0     0.060808     0.898236     0.004286    Uiso  ? O
   O33        1.0     0.605788     0.768476     0.004270    Uiso  ? O
   O34        1.0     0.394280     0.898244     0.004259    Uiso  ? O
   O35        1.0     0.939170     0.768487     0.004311    Uiso  ? O
   O36        1.0     0.727213     0.898219     0.004259    Uiso  ? O
   O37        1.0     0.270344     0.761421     0.158541    Uiso  ? O
   O38        1.0     0.942087     0.973027     0.244656    Uiso  ? O
   O39        1.0     0.625439     0.771095     0.157739    Uiso  ? O
   O40        1.0     0.379799     0.892692     0.164704    Uiso  ? O
   O41        1.0     0.044368     0.746338     0.169514    Uiso  ? O
   O42        1.0     0.740855     0.894996     0.148729    Uiso  ? O
   O43        1.0     0.272782     0.101807     0.004282    Uiso  ? O
   O44        1.0     0.060801     0.231505     0.004324    Uiso  ? O
   O45        1.0     0.605723     0.101725     0.004248    Uiso  ? O
   O46        1.0     0.394193     0.231493     0.004277    Uiso  ? O
   O47        1.0     0.939225     0.101764     0.004300    Uiso  ? O
   O48        1.0     0.727217     0.231474     0.004278    Uiso  ? O
   O49        1.0     0.221883     0.965543     0.231113    Uiso  ? O
   O50        1.0     0.075014     0.047458     0.081700    Uiso  ? O
   O51        1.0     0.551265     0.944460     0.117209    Uiso  ? O
   O52        1.0     0.409933     0.029906     0.089648    Uiso  ? O
   O53        1.0     0.065238     0.908416     0.164436    Uiso  ? O
   O54        1.0     0.775635     0.045994     0.192769    Uiso  ? O
   Rh1        1.0     0.452920     0.606911     0.226058    Uiso  ? Rh
