# Supplementary material for: Coupling nitrate electrochemical reduction and nitrite oxidation of ethanol for acetamide synthesis
Source: Nat Commun. 2025 Dec 27;17:1340. doi: 10.1038/s41467-025-68096-3 (PMC12873419; doi:10.1038/s41467-025-68096-3)
Supplement: Supplementary file 5 — Source Data [file 41467_2025_68096_MOESM5_ESM.xlsx]

## Sheet: Figure2b
Figure2b
Length	Intensity
nm	arb. units
1e-06	113348
0.01237	114931
0.02474	110044
0.0371	109329
0.04947	68014.5
0.06184	85083.7
0.0742	79096.6
0.08657	83856.1
0.09894	80707.4
0.1113	92805.6
0.12367	96149
0.13604	110964
0.1484	97799.2
0.16077	107122
0.17314	108962
0.1855	126253
0.19787	110265
0.21024	155541
0.2226	148077
0.23497	152752
0.24734	173141
0.2597	164069
0.27207	145454
0.28444	138364
0.2968	125520
0.30917	138640
0.32154	140294
0.3339	130754
0.34627	150324
0.35864	137146
0.371	115198
0.38337	144296
0.39574	142292
0.4081	161932
0.42047	149660
0.43284	145487
0.4452	155434
0.45757	188985
0.46994	207376
0.48231	192922
0.49467	240338
0.50704	225060
0.51941	189991
0.53177	216063
0.54414	195086
0.55651	198990
0.56887	171899
0.58124	192012
0.59361	161494
0.60597	152602
0.61834	172109
0.63071	173377
0.64307	169361
0.65544	166299
0.66781	126070
0.68017	119941
0.69254	136520
0.70491	159496
0.71727	134641
0.72964	136189
0.74201	157436
0.75437	185282
0.76674	181046
0.77911	197644
0.79147	214572
0.80384	195193
0.81621	200349
0.82857	199032
0.84094	188433
0.85331	163344
0.86567	167211
0.87804	143052
0.89041	182940
0.90277	159898
0.91514	162431
0.92751	149820
0.93987	167743
0.95224	178310
0.96461	130928
0.97697	155461
0.98934	148756
1.00171	161166
1.01407	187920
1.02644	183177
1.03881	163909
1.05118	208961
1.06354	282459
1.07591	280672
1.08828	287733
1.10064	239361
1.11301	217333
1.12538	240848
1.13774	178520
1.15011	133144
1.16248	124813
1.17484	123302
1.18721	132042
1.19958	122195
1.21194	111000
1.22431	117748
1.23668	141173
1.24904	145701
1.26141	171346
1.27378	154550
1.28614	197360
1.29851	214556
1.31088	207527
1.32324	204516
1.33561	186183
1.34798	222842
1.36034	202474
1.37271	193659
1.38508	145839
1.39744	125949
1.40981	126521
1.42218	122919
1.43454	135968
1.44691	124115
1.45928	110915
1.47164	122297
1.48401	108650
1.49638	105891
1.50874	133295
1.52111	139706
1.53348	156895
1.54585	168994
1.55821	124422
1.57058	178869
1.58295	182999
1.59531	174954
1.60768	174444
1.62005	229094
1.63241	208794
1.64478	176541
1.65715	168849
1.66951	205591
1.68188	173035
1.69425	153259
1.70661	109748
1.71898	115385
1.73135	149074
1.74371	127368
1.75608	130351
1.76845	105886
1.78081	116836
1.79318	115966
1.80555	114454
1.81791	122305
1.83028	134499
1.84265	180958
1.85501	161579
1.86738	159850
1.87975	145999
1.89211	166685
1.90448	181864
1.91685	154287
1.92921	128791
1.94158	109563
1.95395	84026.4
1.96631	75629.5
1.97868	91246.1
1.99105	133101
2.00342	90175.8

## Sheet: Figure2c
Figure2c
R	Intensity	Intensity	Intensity
Å	arb. units	arb. units	arb. units
	Rh Foil	Rh2O3	Rh1/Ni(OH)2
0	0.02904	0.03078	0.06659
0.03068	0.03015	0.02982	0.06706
0.06136	0.03258	0.02697	0.06833
0.09204	0.03454	0.0223	0.07003
0.12272	0.03466	0.01617	0.07172
0.1534	0.03252	0.01	0.07306
0.18408	0.02891	0.00954	0.07388
0.21476	0.02611	0.01673	0.07428
0.24544	0.02715	0.02545	0.07456
0.27612	0.03239	0.03318	0.07517
0.3068	0.03905	0.03856	0.07659
0.33748	0.04424	0.0406	0.07911
0.36816	0.04603	0.03865	0.08276
0.39884	0.04347	0.03245	0.08724
0.42951	0.03664	0.0222	0.09199
0.46019	0.02734	0.00865	0.0963
0.49087	0.0215	0.00742	0.09945
0.52155	0.02763	0.02382	0.10075
0.55223	0.04095	0.03917	0.09973
0.58291	0.054	0.05157	0.09637
0.61359	0.06296	0.05929	0.09164
0.64427	0.06553	0.06094	0.08832
0.67495	0.0605	0.05565	0.09149
0.70563	0.04783	0.04326	0.10646
0.73631	0.03008	0.02496	0.13473
0.76699	0.02268	0.01319	0.17403
0.79767	0.0447	0.03637	0.22107
0.82835	0.07543	0.06748	0.27263
0.85903	0.10548	0.09913	0.32559
0.88971	0.13086	0.12861	0.37693
0.92039	0.1491	0.15407	0.42372
0.95107	0.15942	0.17448	0.46339
0.98175	0.16354	0.18998	0.49401
1.01243	0.16651	0.20211	0.51468
1.04311	0.17634	0.21366	0.526
1.07379	0.19999	0.22805	0.53064
1.10447	0.23824	0.24802	0.53375
1.13515	0.28593	0.27437	0.54287
1.16583	0.33579	0.30573	0.56653
1.19651	0.38107	0.33935	0.61145
1.22718	0.41663	0.3722	0.67969
1.25786	0.43967	0.40186	0.76823
1.28854	0.45052	0.42699	0.87065
1.31922	0.45337	0.44756	0.97922
1.3499	0.45653	0.46478	1.08615
1.38058	0.47072	0.48064	1.18428
1.41126	0.50442	0.49714	1.26728
1.44194	0.55872	0.51542	1.32992
1.47262	0.62662	0.53506	1.3682
1.5033	0.69668	0.554	1.37945
1.53398	0.75682	0.569	1.36256
1.56466	0.79651	0.57646	1.31796
1.59534	0.80784	0.57328	1.24773
1.62602	0.78615	0.55756	1.15555
1.6567	0.73067	0.52927	1.04663
1.68738	0.64539	0.4908	0.92755
1.71806	0.54068	0.44768	0.806
1.74874	0.43735	0.40923	0.69041
1.77942	0.37256	0.38808	0.58905
1.8101	0.38537	0.39581	0.50849
1.84078	0.46678	0.43545	0.45102
1.87146	0.57336	0.50027	0.4128
1.90214	0.67287	0.58021	0.38513
1.93282	0.74879	0.66693	0.35871
1.9635	0.79566	0.75487	0.32755
1.99418	0.81786	0.84048	0.29081
2.02485	0.83048	0.92137	0.25364
2.05553	0.85857	0.99552	0.2274
2.08621	0.92969	1.06077	0.22539
2.11689	1.05937	1.11456	0.25071
2.14757	1.2431	1.15384	0.29235
2.17825	1.46244	1.1754	0.3363
2.20893	1.69485	1.17615	0.37229
2.23961	1.91901	1.1536	0.39413
2.27029	2.11668	1.10627	0.39891
2.30097	2.27325	1.034	0.3865
2.33165	2.37802	0.93812	0.35935
2.36233	2.42436	0.82153	0.32241
2.39301	2.40973	0.68855	0.28305
2.42369	2.33549	0.54472	0.2505
2.45437	2.20653	0.39649	0.23304
2.48505	2.03069	0.25119	0.23275
2.51573	1.81806	0.11918	0.24317
2.54641	1.5801	0.05833	0.25445
2.57709	1.32881	0.13722	0.25868
2.60777	1.07591	0.21637	0.25143
2.63845	0.83207	0.27358	0.23141
2.66913	0.60651	0.30635	0.19972
2.69981	0.40697	0.31525	0.15929
2.73049	0.2414	0.30258	0.11441
2.76117	0.1282	0.2719	0.07065
2.79185	0.11768	0.22762	0.03723
2.82252	0.1736	0.17462	0.03288
2.8532	0.22678	0.11786	0.04602
2.88388	0.26362	0.06198	0.05218
2.91456	0.28325	0.01097	0.04599
2.94524	0.28678	0.03206	0.02854
2.97592	0.27537	0.06504	0.01934
3.0066	0.25009	0.08705	0.05128
3.03728	0.2121	0.09826	0.09379
3.06796	0.16312	0.09984	0.13702
3.09864	0.10629	0.09382	0.17592
3.12932	0.05193	0.08296	0.20637
3.16	0.05809	0.07051	0.22513
3.19068	0.11898	0.05995	0.23014
3.22136	0.18391	0.054	0.22061
3.25204	0.24357	0.05285	0.19714
3.28272	0.29412	0.05409	0.16157
3.3134	0.33323	0.05504	0.11682
3.34408	0.35976	0.05436	0.06665
3.37476	0.37369	0.05211	0.01597
3.40544	0.37594	0.04933	0.03493
3.43612	0.36813	0.04743	0.0771
3.4668	0.35226	0.04739	0.10995
3.49748	0.33023	0.04918	0.13118
3.52816	0.30346	0.05209	0.13979
3.55884	0.27269	0.05568	0.13598
3.58952	0.23792	0.06039	0.12115
3.62019	0.19876	0.06749	0.09774
3.65087	0.15478	0.07825	0.06936
3.68155	0.10608	0.09308	0.04205
3.71223	0.0538	0.1112	0.03098
3.74291	0.01377	0.13107	0.04548
3.77359	0.06095	0.15087	0.06449
3.80427	0.11355	0.16879	0.07816
3.83495	0.16088	0.18324	0.0839
3.86563	0.19972	0.19295	0.08134
3.89631	0.22775	0.19706	0.07146
3.92699	0.24392	0.19517	0.05664
3.95767	0.24898	0.18739	0.04194
3.98835	0.24631	0.17426	0.0378
4.01903	0.24273	0.15678	0.05025
4.04971	0.24803	0.13631	0.0703
4.08039	0.27113	0.11454	0.09096
4.11107	0.31434	0.0935	0.10944
4.14175	0.37274	0.07553	0.1247
4.17243	0.43846	0.06303	0.13644
4.20311	0.50387	0.05741	0.14471
4.23379	0.56249	0.05746	0.1496
4.26447	0.60917	0.06007	0.15102
4.29515	0.64006	0.06263	0.14868
4.32583	0.65261	0.06387	0.14215
4.35651	0.64559	0.06363	0.13112
4.38719	0.6191	0.06251	0.11556
4.41786	0.5745	0.06151	0.09604
4.44854	0.51446	0.0617	0.07406
4.47922	0.44297	0.06376	0.05299
4.5099	0.36576	0.06773	0.04061
4.54058	0.2914	0.07314	0.04565
4.57126	0.23362	0.07928	0.06134
4.60194	0.21108	0.08548	0.07745
4.63262	0.23121	0.09125	0.08933
4.6633	0.27795	0.09622	0.09506
4.69398	0.33193	0.10016	0.0941
4.72466	0.38183	0.10289	0.0871
4.75534	0.42196	0.1043	0.07602
4.78602	0.44963	0.10434	0.06463
4.8167	0.46382	0.10305	0.05872
4.84738	0.4647	0.10058	0.06276
4.87806	0.45324	0.09726	0.07451
4.90874	0.4311	0.09357	0.08814
4.93942	0.40038	0.09009	0.09919
4.9701	0.3635	0.08743	0.10505
5.00078	0.32304	0.08598	0.10443
5.03146	0.28154	0.08585	0.09706
5.06214	0.24135	0.08674	0.08344
5.09282	0.20442	0.08806	0.06478
5.1235	0.17202	0.08917	0.04275
5.15418	0.14461	0.08948	0.01931
5.18486	0.12167	0.08862	0.00378
5.21553	0.10195	0.08646	0.02401
5.24621	0.0839	0.08307	0.04044
5.27689	0.06632	0.07872	0.052
5.30757	0.04885	0.07378	0.05856
5.33825	0.03289	0.06864	0.06097
5.36893	0.02457	0.06363	0.06119
5.39961	0.0318	0.05894	0.06218
5.43029	0.04737	0.0546	0.06667
5.46097	0.06414	0.05056	0.07538
5.49165	0.07967	0.0468	0.08669
5.52233	0.09297	0.04345	0.09799
5.55301	0.10361	0.0409	0.10691
5.58369	0.11152	0.03967	0.11171
5.61437	0.11682	0.04016	0.11139
5.64505	0.11979	0.04233	0.10559
5.67573	0.12074	0.04558	0.09469
5.70641	0.11996	0.04911	0.07967
5.73709	0.11767	0.05215	0.0622
5.76777	0.11401	0.05417	0.04493
5.79845	0.10909	0.05505	0.03258
5.82913	0.10305	0.05514	0.0314
5.85981	0.09612	0.05542	0.03918
5.89049	0.08872	0.05736	0.04814
5.92117	0.08144	0.0624	0.05429
5.95185	0.07505	0.0712	0.05625
5.98253	0.07036	0.08324	0.05385
6.0132	0.06795	0.09732	0.04772
6.04388	0.06783	0.11201	0.0392
6.07456	0.06943	0.1259	0.03061
6.10524	0.0718	0.13774	0.02574
6.13592	0.07401	0.14645	0.02762
6.1666	0.07531	0.15113	0.0339
6.19728	0.07529	0.15118	0.0405
6.22796	0.07389	0.14622	0.04508
6.25864	0.07148	0.13619	0.04665
6.28932	0.06891	0.12133	0.04495
6.32	0.06756	0.10219	0.04024
6.35068	0.06909	0.07963	0.03316
6.38136	0.07471	0.05491	0.02477
6.41204	0.08455	0.03054	0.01668
6.44272	0.09772	0.01844	0.01209
6.4734	0.11287	0.03506	0.01403
6.50408	0.12865	0.05785	0.019
6.53476	0.14388	0.0791	0.02363
6.56544	0.15759	0.09712	0.0271
6.59612	0.16903	0.11117	0.02975
6.6268	0.17773	0.12093	0.03241
6.65748	0.18351	0.12639	0.03598
6.68816	0.18651	0.12787	0.04086
6.71884	0.1872	0.12589	0.04674
6.74952	0.1863	0.12117	0.05282
6.7802	0.18478	0.11452	0.05818
6.81087	0.18358	0.10676	0.06198
6.84155	0.1835	0.09861	0.06363
6.87223	0.18492	0.09058	0.06281
6.90291	0.18771	0.08297	0.05951
6.93359	0.19128	0.07581	0.05404
6.96427	0.19477	0.06899	0.04714
6.99495	0.19727	0.06241	0.04001
7.02563	0.19796	0.05614	0.0345
7.05631	0.19633	0.05055	0.03274
7.08699	0.19213	0.04638	0.03545
7.11767	0.18545	0.04453	0.0411
7.14835	0.17664	0.04552	0.04759
7.17903	0.16628	0.049	0.05349
7.20971	0.15511	0.05394	0.05798
7.24039	0.14388	0.05915	0.06072
7.27107	0.13327	0.06363	0.06161
7.30175	0.12373	0.06667	0.0608
7.33243	0.11544	0.06779	0.05855
7.36311	0.10825	0.06674	0.05523
7.39379	0.10178	0.06345	0.05125
7.42447	0.09554	0.05802	0.047
7.45515	0.08912	0.05072	0.04286
7.48583	0.08224	0.04189	0.03913
7.51651	0.07485	0.03198	0.03607
7.54719	0.06713	0.02154	0.0339
7.57787	0.05947	0.01116	0.03283
7.60854	0.05249	0.00314	0.03306
7.63922	0.04693	0.00922	0.03469
7.6699	0.04356	0.01694	0.03765
7.70058	0.04277	0.02328	0.04168
7.73126	0.04436	0.02793	0.04636
7.76194	0.04761	0.03085	0.0512
7.79262	0.05171	0.03217	0.0557
7.8233	0.05602	0.03219	0.05941
7.85398	0.06012	0.03135	0.06197
7.88466	0.06374	0.03025	0.06314
7.91534	0.06674	0.0295	0.06283
7.94602	0.06904	0.02956	0.06115
7.9767	0.07058	0.03052	0.05843

## Sheet: Figure2d
Figure2d
Cell Voltage	Current	Current
V	A	A
	Ni(OH)2	Rh1/Ni(OH)2
1.4	0.75529	0.90888
1.6	1.15509	1.36335
1.8	1.51877	2.09181
2	2.51717	3.324
2.2	3.66394	6.25132
2.4	5.09027	10.0065

## Sheet: Figure2e
Figure2e
Cell Voltage	Faradaic Efficiency	Faradaic Efficiency
V	%	%
	Acetate	Ammonia
1.4	90.1509	70.1326
1.6	91.2697	76.3287
1.8	90.328	80.9488
2	87.189	85.9732
2.2	83.8684	90.5033
2.4	81.5705	90.7186

## Sheet: Figure2f
Figure2f
Cell Voltage	Yield Rate	Yield Rate
V	mmol h-1	mmol h-1
	Acetate	Ammonia
1.4	6.80198	2.64579
1.6	9.90423	4.14145
1.8	15.0973	6.76482
2	23.7806	11.7245
2.2	45.7757	24.6985
2.4	71.5724	39.7996

## Sheet: Figure3b
Figure3b
Chemical Shift	Intensity
ppm	arb. units
14.6159	1.33739e-05
14.6156	1.32665e-05
14.6153	1.3218e-05
14.615	1.30705e-05
14.6147	1.30807e-05
14.6143	1.2828e-05
14.6141	1.27828e-05
14.6137	1.26986e-05
14.6134	1.26596e-05
14.6131	1.26753e-05
14.6128	1.2693e-05
14.6125	1.25937e-05
14.6122	1.25056e-05
14.6119	1.22975e-05
14.6116	1.20793e-05
14.6113	1.21369e-05
14.611	1.21602e-05
14.6107	1.22038e-05
14.6104	1.2113e-05
14.6101	1.19603e-05
14.6098	1.18997e-05
14.6095	1.18319e-05
14.6092	1.169e-05
14.6089	1.16064e-05
14.6086	1.15632e-05
14.6082	1.15176e-05
14.608	1.14835e-05
14.6076	1.14731e-05
14.6073	1.13803e-05
14.607	1.12945e-05
14.6067	1.13371e-05
14.6064	1.13115e-05
14.6061	1.11624e-05
14.6058	1.08993e-05
14.6055	1.07623e-05
14.6052	1.05988e-05
14.6049	1.03891e-05
14.6046	1.00785e-05
14.6043	1.01758e-05
14.604	1.01948e-05
14.6037	1.00857e-05
14.6034	9.96868e-06
14.6031	9.75143e-06
14.6028	9.65149e-06
14.6025	9.64854e-06
14.6021	9.76552e-06
14.6019	9.99293e-06
14.6015	1.01332e-05
14.6012	1.01433e-05
14.6009	1.00126e-05
14.6006	9.77699e-06
14.6003	9.58988e-06
14.6	9.61348e-06
14.5997	9.3782e-06
14.5994	9.24484e-06
14.5991	9.19765e-06
14.5988	9.0692e-06
14.5985	8.86309e-06
14.5982	8.70941e-06
14.5979	8.73759e-06
14.5976	8.88078e-06
14.5973	8.84081e-06
14.597	8.76872e-06
14.5967	8.65567e-06
14.5964	8.54229e-06
14.596	8.26049e-06
14.5958	8.03963e-06
14.5954	7.97377e-06
14.5951	7.99998e-06
14.5948	7.90757e-06
14.5945	7.82926e-06
14.5942	7.72833e-06
14.5939	7.77486e-06
14.5936	8.00227e-06
14.5933	7.90102e-06
14.593	7.50584e-06
14.5927	7.53435e-06
14.5924	7.63986e-06
14.5921	7.65166e-06
14.5918	7.51108e-06
14.5915	7.41245e-06
14.5912	7.11688e-06
14.5909	6.9999e-06
14.5906	6.97827e-06
14.5903	6.91274e-06
14.5899	6.76725e-06
14.5897	6.77708e-06
14.5893	6.71777e-06
14.589	6.6519e-06
14.5887	6.68107e-06
14.5884	6.65977e-06
14.5881	6.4589e-06
14.5878	6.38517e-06
14.5875	6.43006e-06
14.5872	6.48479e-06
14.5869	6.3547e-06
14.5866	6.13024e-06
14.5863	6.02931e-06
14.586	5.95263e-06
14.5857	5.80649e-06
14.5854	5.66624e-06
14.5851	5.60234e-06
14.5848	5.58891e-06
14.5845	5.53026e-06
14.5842	5.57318e-06
14.5838	5.50994e-06
14.5836	5.39066e-06
14.5832	5.28712e-06
14.5829	5.34872e-06
14.5826	5.31202e-06
14.5823	5.10198e-06
14.582	4.8536e-06
14.5817	4.76054e-06
14.5814	4.82607e-06
14.5811	5.01678e-06
14.5808	5.07085e-06
14.5805	4.91848e-06
14.5802	4.68779e-06
14.5799	4.55016e-06
14.5796	4.31292e-06
14.5793	4.17989e-06
14.579	4.04226e-06
14.5787	3.98721e-06
14.5784	3.87219e-06
14.5781	3.76537e-06
14.5777	3.66412e-06
14.5775	3.64118e-06
14.5771	3.52092e-06
14.5768	3.45145e-06
14.5765	3.52649e-06
14.5762	3.48291e-06
14.5759	3.34594e-06
14.5756	3.30007e-06
14.5753	3.31186e-06
14.575	3.19717e-06
14.5747	2.95961e-06
14.5744	2.94879e-06
14.5741	3.0294e-06
14.5738	2.95698e-06
14.5735	2.58572e-06
14.5732	2.43073e-06
14.5729	2.29442e-06
14.5726	2.28655e-06
14.5723	2.41074e-06
14.572	2.38551e-06
14.5716	2.43335e-06
14.5714	2.34815e-06
14.571	2.2043e-06
14.5707	2.18857e-06
14.5704	2.07323e-06
14.5701	1.84091e-06
14.5698	1.70394e-06
14.5695	1.71704e-06
14.5692	1.69509e-06
14.5689	1.69902e-06
14.5686	1.68296e-06
14.5683	1.69869e-06
14.568	1.53715e-06
14.5677	1.43753e-06
14.5674	1.59384e-06
14.5671	1.43524e-06
14.5668	1.25862e-06
14.5665	1.09281e-06
14.5662	1.04956e-06
14.5659	1.06398e-06
14.5655	1.12427e-06
14.5653	1.05415e-06
14.5649	9.873e-07
14.5646	9.05052e-07
14.5643	8.83098e-07
14.564	7.23517e-07
14.5637	5.99327e-07
14.5634	5.25599e-07
14.5631	4.36142e-07
14.5628	3.0933e-07
14.5625	3.48979e-07
14.5622	3.44392e-07
14.5619	2.39862e-07
14.5616	9.7321e-08
14.5613	-3.00483e-07
14.561	-5.17407e-07
14.5607	-5.13475e-07
14.5604	-3.96165e-07
14.5601	-3.27352e-07
14.5598	-2.82788e-07
14.5595	-2.83771e-07
14.5592	-9.86317e-08
14.5588	-1.98246e-07
14.5585	-3.73883e-07
14.5582	-6.18988e-07
14.5579	-8.7425e-07
14.5576	-8.08714e-07
14.5573	-7.71031e-07
14.557	-8.65403e-07
14.5567	-9.07018e-07
14.5564	-9.75503e-07
14.5561	-1.21799e-06
14.5558	-1.47128e-06
14.5555	-1.45457e-06
14.5552	-1.40935e-06
14.5549	-1.40935e-06
14.5546	-1.63054e-06
14.5543	-1.84975e-06
14.554	-1.89465e-06
14.5537	-1.90939e-06
14.5534	-1.91824e-06
14.5531	-1.78225e-06
14.5527	-1.72818e-06
14.5524	-1.93036e-06
14.5521	-2.09846e-06
14.5518	-2.16072e-06
14.5515	-2.16924e-06
14.5512	-2.42156e-06
14.5509	-2.5274e-06
14.5506	-2.61358e-06
14.5503	-2.85311e-06
14.55	-2.82919e-06
14.5497	-2.72794e-06
14.5494	-2.71679e-06
14.5491	-2.86753e-06
14.5488	-3.00581e-06
14.5485	-3.04611e-06
14.5482	-3.1572e-06
14.5479	-3.31022e-06
14.5476	-3.40754e-06
14.5473	-3.25452e-06
14.547	-3.28401e-06
14.5466	-3.66969e-06
14.5463	-3.9492e-06
14.546	-4.00228e-06
14.5457	-3.90857e-06
14.5454	-3.89874e-06
14.5451	-3.67919e-06
14.5448	-3.58515e-06
14.5445	-3.72441e-06
14.5442	-3.89415e-06
14.5439	-3.94854e-06
14.5436	-4.05045e-06
14.5433	-4.23526e-06
14.543	-4.60718e-06
14.5427	-4.81362e-06
14.5424	-4.67894e-06
14.5421	-4.5151e-06
14.5418	-4.59506e-06
14.5415	-4.74612e-06
14.5412	-4.89193e-06
14.5409	-4.9578e-06
14.5405	-5.01154e-06
14.5402	-5.1898e-06
14.5399	-5.44375e-06
14.5396	-5.44342e-06
14.5393	-5.32513e-06
14.539	-5.43392e-06
14.5387	-5.14064e-06
14.5384	-5.00204e-06
14.5381	-5.20126e-06
14.5378	-5.30285e-06
14.5375	-5.30678e-06
14.5372	-5.22093e-06
14.5369	-5.37559e-06
14.5366	-5.36216e-06
14.5363	-5.42835e-06
14.536	-5.63216e-06
14.5357	-5.85105e-06
14.5354	-5.99523e-06
14.5351	-5.96705e-06
14.5348	-5.96083e-06
14.5344	-5.86777e-06
14.5341	-5.84286e-06
14.5338	-6.12106e-06
14.5335	-6.38386e-06
14.5332	-6.32914e-06
14.5329	-6.34388e-06
14.5326	-6.55852e-06
14.5323	-6.7122e-06
14.532	-6.69549e-06
14.5317	-6.61684e-06
14.5314	-6.71089e-06
14.5311	-6.86686e-06
14.5308	-7.04971e-06
14.5305	-6.97926e-06
14.5302	-6.93567e-06
14.5299	-6.89046e-06
14.5296	-6.80985e-06
14.5293	-6.83278e-06
14.529	-7.02022e-06
14.5287	-7.12999e-06
14.5283	-7.05462e-06
14.528	-7.1526e-06
14.5277	-7.34396e-06
14.5274	-7.42523e-06
14.5271	-7.41474e-06
14.5268	-7.53074e-06
14.5265	-7.75422e-06
14.5262	-7.87448e-06
14.5259	-7.80042e-06
14.5256	-7.77978e-06
14.5253	-8.02914e-06
14.525	-8.2133e-06
14.5247	-8.2559e-06
14.5244	-8.29456e-06
14.5241	-8.20969e-06
14.5238	-8.19298e-06
14.5235	-8.26212e-06
14.5232	-8.44464e-06
14.5229	-8.49183e-06
14.5226	-8.78084e-06
14.5222	-8.91945e-06
14.5219	-8.85359e-06
14.5216	-8.70056e-06
14.5213	-8.86309e-06
14.521	-9.00956e-06
14.5207	-9.07903e-06
14.5204	-9.03315e-06
14.5201	-8.97843e-06
14.5198	-9.20224e-06
14.5195	-9.35461e-06
14.5192	-9.44538e-06
14.5189	-9.61446e-06
14.5186	-9.73668e-06
14.5183	-9.86022e-06
14.518	-9.75634e-06
14.5177	-9.70326e-06
14.5174	-9.51353e-06
14.5171	-9.56924e-06
14.5168	-9.7049e-06
14.5165	-9.85825e-06
14.5161	-9.92772e-06
14.5158	-1.00817e-05
14.5155	-1.02869e-05
14.5152	-1.04097e-05
14.5149	-1.0373e-05
14.5146	-1.03494e-05
14.5143	-1.03743e-05
14.514	-1.053e-05
14.5137	-1.05713e-05
14.5134	-1.04844e-05
14.5131	-1.05382e-05
14.5128	-1.0705e-05
14.5125	-1.07751e-05
14.5122	-1.06617e-05
14.5119	-1.08442e-05
14.5116	-1.10366e-05
14.5113	-1.0991e-05
14.511	-1.08357e-05
14.5107	-1.06607e-05
14.5104	-1.07581e-05
14.51	-1.08567e-05
14.5097	-1.0916e-05
14.5094	-1.11401e-05
14.5091	-1.12132e-05
14.5088	-1.12417e-05
14.5085	-1.14639e-05
14.5082	-1.15628e-05
14.5079	-1.14944e-05
14.5076	-1.14364e-05
14.5073	-1.15058e-05
14.507	-1.17162e-05
14.5067	-1.17903e-05
14.5064	-1.16661e-05
14.5061	-1.17467e-05
14.5058	-1.19066e-05
14.5055	-1.21622e-05
14.5052	-1.23788e-05
14.5049	-1.25714e-05
14.5046	-1.26442e-05
14.5043	-1.28958e-05
14.5039	-1.28103e-05
14.5036	-1.26445e-05
14.5033	-1.2676e-05
14.503	-1.27818e-05
14.5027	-1.27409e-05
14.5024	-1.26822e-05
14.5021	-1.25944e-05
14.5018	-1.25007e-05
14.5015	-1.24479e-05
14.5012	-1.25223e-05
14.5009	-1.27477e-05
14.5006	-1.29257e-05
14.5003	-1.31403e-05
14.5	-1.32304e-05
14.4997	-1.32048e-05
14.4994	-1.33189e-05
14.4991	-1.33598e-05
14.4988	-1.34667e-05
14.4985	-1.3523e-05
14.4982	-1.36289e-05
14.4978	-1.38094e-05
14.4975	-1.39484e-05
14.4972	-1.39647e-05
14.4969	-1.38061e-05
14.4966	-1.37167e-05
14.4963	-1.36636e-05
14.496	-1.38209e-05
14.4957	-1.40388e-05
14.4954	-1.42193e-05
14.4951	-1.41407e-05
14.4948	-1.40306e-05
14.4945	-1.4087e-05
14.4942	-1.41459e-05
14.4939	-1.39654e-05
14.4936	-1.38163e-05
14.4933	-1.38825e-05
14.493	-1.41292e-05
14.4927	-1.44146e-05
14.4924	-1.45929e-05
14.4921	-1.45175e-05
14.4917	-1.45084e-05
14.4914	-1.46761e-05
14.4911	-1.47141e-05
14.4908	-1.47777e-05
14.4905	-1.486e-05
14.4902	-1.49668e-05
14.4899	-1.51011e-05
14.4896	-1.52551e-05
14.4893	-1.52299e-05
14.489	-1.51382e-05
14.4887	-1.5262e-05
14.4884	-1.53659e-05
14.4881	-1.53095e-05
14.4878	-1.53492e-05
14.4875	-1.53033e-05
14.4872	-1.52476e-05
14.4869	-1.53764e-05
14.4866	-1.57018e-05
14.4863	-1.56772e-05
14.486	-1.56854e-05
14.4856	-1.55419e-05
14.4853	-1.54649e-05
14.485	-1.55111e-05
14.4847	-1.55232e-05
14.4844	-1.54314e-05
14.4841	-1.54508e-05
14.4838	-1.56103e-05
14.4835	-1.57296e-05
14.4832	-1.60039e-05
14.4829	-1.61851e-05
14.4826	-1.62352e-05
14.4823	-1.63493e-05
14.482	-1.65282e-05
14.4817	-1.65973e-05
14.4814	-1.65508e-05
14.4811	-1.65413e-05
14.4808	-1.65197e-05
14.4805	-1.65662e-05
14.4802	-1.65003e-05
14.4799	-1.65668e-05
14.4795	-1.66432e-05
14.4792	-1.66963e-05
14.4789	-1.66969e-05
14.4786	-1.66586e-05
14.4783	-1.6751e-05
14.478	-1.70698e-05
14.4777	-1.71996e-05
14.4774	-1.7371e-05
14.4771	-1.7542e-05
14.4768	-1.77904e-05
14.4765	-1.7735e-05
14.4762	-1.75122e-05
14.4759	-1.75741e-05
14.4756	-1.74568e-05
14.4753	-1.73854e-05
14.475	-1.74811e-05
14.4747	-1.77042e-05
14.4744	-1.78412e-05
14.4741	-1.77871e-05
14.4738	-1.76095e-05
14.4734	-1.77059e-05
14.4731	-1.78831e-05
14.4728	-1.78235e-05
14.4725	-1.78864e-05
14.4722	-1.8029e-05
14.4719	-1.79519e-05
14.4716	-1.79015e-05
14.4713	-1.79723e-05
14.471	-1.81423e-05
14.4707	-1.83383e-05
14.4704	-1.84359e-05
14.4701	-1.847e-05
14.4698	-1.86171e-05
14.4695	-1.86774e-05
14.4692	-1.86325e-05
14.4689	-1.85706e-05
14.4686	-1.85516e-05
14.4683	-1.8817e-05
14.468	-1.88046e-05
14.4677	-1.88658e-05
14.4673	-1.90874e-05
14.467	-1.90772e-05
14.4667	-1.88518e-05
14.4664	-1.87964e-05
14.4661	-1.90143e-05
14.4658	-1.92348e-05
14.4655	-1.94373e-05
14.4652	-1.94075e-05
14.4649	-1.93603e-05
14.4646	-1.91729e-05
14.4643	-1.92315e-05
14.464	-1.96005e-05
14.4637	-1.95422e-05
14.4634	-1.93892e-05
14.4631	-1.95533e-05
14.4628	-1.97381e-05
14.4625	-1.95248e-05
14.4622	-1.94068e-05
14.4619	-1.93957e-05
14.4616	-1.94475e-05
14.4612	-1.95215e-05
14.4609	-1.96533e-05
14.4606	-1.94521e-05
14.4603	-1.94704e-05
14.46	-1.95402e-05
14.4597	-1.96569e-05
14.4594	-1.97378e-05
14.4591	-1.97063e-05
14.4588	-1.98315e-05
14.4585	-2.00111e-05
14.4582	-2.01094e-05
14.4579	-2.02922e-05
14.4576	-2.03991e-05
14.4573	-2.05344e-05
14.457	-2.05609e-05
14.4567	-2.02985e-05
14.4564	-2.03368e-05
14.4561	-2.05459e-05
14.4558	-2.04095e-05
14.4555	-2.03607e-05
14.4551	-2.0516e-05
14.4548	-2.07143e-05
14.4545	-2.08929e-05
14.4542	-2.09732e-05
14.4539	-2.07913e-05
14.4536	-2.07516e-05
14.4533	-2.08644e-05
14.453	-2.10174e-05
14.4527	-2.11029e-05
14.4524	-2.10416e-05
14.4521	-2.10053e-05
14.4518	-2.12009e-05
14.4515	-2.10593e-05
14.4512	-2.10511e-05
14.4509	-2.10564e-05
14.4506	-2.1293e-05
14.4503	-2.14562e-05
14.45	-2.17137e-05
14.4497	-2.20355e-05
14.4494	-2.17914e-05
14.449	-2.14096e-05
14.4487	-2.15535e-05
14.4484	-2.16498e-05
14.4481	-2.16541e-05
14.4478	-2.17694e-05
14.4475	-2.18051e-05
14.4472	-2.17055e-05
14.4469	-2.16862e-05
14.4466	-2.18989e-05
14.4463	-2.19985e-05
14.446	-2.18887e-05
14.4457	-2.19126e-05
14.4454	-2.1909e-05
14.4451	-2.191e-05
14.4448	-2.18199e-05
14.4445	-2.20319e-05
14.4442	-2.20666e-05
14.4438	-2.23409e-05
14.4436	-2.25939e-05
14.4432	-2.2585e-05
14.4429	-2.26253e-05
14.4426	-2.24942e-05
14.4423	-2.24123e-05
14.442	-2.23137e-05
14.4417	-2.2294e-05
14.4414	-2.26866e-05
14.4411	-2.28288e-05
14.4408	-2.2778e-05
14.4405	-2.27652e-05
14.4402	-2.29042e-05
14.4399	-2.28304e-05
14.4396	-2.2699e-05
14.4393	-2.25817e-05
14.439	-2.28567e-05
14.4387	-2.29822e-05
14.4384	-2.2917e-05
14.4381	-2.28878e-05
14.4377	-2.30411e-05
14.4375	-2.3187e-05
14.4371	-2.31499e-05
14.4368	-2.30215e-05
14.4365	-2.30277e-05
14.4362	-2.30346e-05
14.4359	-2.31883e-05
14.4356	-2.32872e-05
14.4353	-2.33705e-05
14.435	-2.32492e-05
14.4347	-2.33603e-05
14.4344	-2.30962e-05
14.4341	-2.32204e-05
14.4338	-2.35418e-05
14.4335	-2.36297e-05
14.4332	-2.36395e-05
14.4329	-2.37571e-05
14.4326	-2.38931e-05
14.4323	-2.36408e-05
14.432	-2.34478e-05
14.4316	-2.35271e-05
14.4314	-2.37788e-05
14.431	-2.3958e-05
14.4307	-2.39993e-05
14.4304	-2.42011e-05
14.4301	-2.41789e-05
14.4298	-2.41943e-05
14.4295	-2.42824e-05
14.4292	-2.45737e-05
14.4289	-2.46101e-05
14.4286	-2.45216e-05
14.4283	-2.44862e-05
14.428	-2.43112e-05
14.4277	-2.4094e-05
14.4274	-2.40812e-05
14.4271	-2.41048e-05
14.4268	-2.41693e-05
14.4265	-2.44335e-05
14.4262	-2.47067e-05
14.4259	-2.49512e-05
14.4255	-2.48316e-05
14.4253	-2.46193e-05
14.4249	-2.4634e-05
14.4246	-2.44947e-05
14.4243	-2.4555e-05
14.424	-2.45989e-05
14.4237	-2.46222e-05
14.4234	-2.47257e-05
14.4231	-2.46832e-05
14.4228	-2.46858e-05
14.4225	-2.48925e-05
14.4222	-2.53713e-05
14.4219	-2.54909e-05
14.4216	-2.55476e-05
14.4213	-2.54339e-05
14.421	-2.53067e-05
14.4207	-2.52428e-05
14.4204	-2.51963e-05
14.4201	-2.51612e-05
14.4198	-2.51026e-05
14.4194	-2.51442e-05
14.4192	-2.52707e-05
14.4188	-2.52468e-05
14.4185	-2.5177e-05
14.4182	-2.52183e-05
14.4179	-2.53497e-05
14.4176	-2.52723e-05
14.4173	-2.52445e-05
14.417	-2.53598e-05
14.4167	-2.53696e-05
14.4164	-2.5601e-05
14.4161	-2.5926e-05
14.4158	-2.61852e-05
14.4155	-2.59634e-05
14.4152	-2.58202e-05
14.4149	-2.60551e-05
14.4146	-2.62334e-05
14.4143	-2.63504e-05
14.414	-2.63478e-05
14.4137	-2.59935e-05
14.4133	-2.59234e-05
14.4131	-2.60761e-05
14.4127	-2.62996e-05
14.4124	-2.64153e-05
14.4121	-2.63065e-05
14.4118	-2.61656e-05
14.4115	-2.62029e-05
14.4112	-2.62308e-05
14.4109	-2.63445e-05
14.4106	-2.63157e-05
14.4103	-2.62921e-05
14.41	-2.61354e-05
14.4097	-2.61564e-05
14.4094	-2.61987e-05
14.4091	-2.63042e-05
14.4088	-2.62593e-05
14.4085	-2.63104e-05
14.4082	-2.65798e-05
14.4079	-2.64995e-05
14.4076	-2.63301e-05
14.4072	-2.61721e-05
14.407	-2.63445e-05
14.4066	-2.6546e-05
14.4063	-2.6682e-05
14.406	-2.66879e-05
14.4057	-2.67433e-05
14.4054	-2.68311e-05
14.4051	-2.70732e-05
14.4048	-2.69844e-05
14.4045	-2.68694e-05
14.4042	-2.69173e-05
14.4039	-2.71057e-05
14.4036	-2.71391e-05
14.4033	-2.7029e-05
14.403	-2.72463e-05
14.4027	-2.73157e-05
14.4024	-2.73963e-05
14.4021	-2.70932e-05
14.4018	-2.68127e-05
14.4015	-2.68363e-05
14.4011	-2.70857e-05
14.4009	-2.72246e-05
14.4005	-2.72685e-05
14.4002	-2.73659e-05
14.3999	-2.73672e-05
14.3996	-2.7302e-05
14.3993	-2.72912e-05
14.399	-2.72381e-05
14.3987	-2.74609e-05
14.3984	-2.77309e-05
14.3981	-2.77224e-05
14.3978	-2.75159e-05
14.3975	-2.74691e-05
14.3972	-2.77099e-05
14.3969	-2.77378e-05
14.3966	-2.75874e-05
14.3963	-2.78607e-05
14.396	-2.80304e-05
14.3957	-2.79967e-05
14.3954	-2.80632e-05
14.395	-2.81143e-05
14.3948	-2.79413e-05
14.3944	-2.7764e-05
14.3941	-2.76169e-05
14.3938	-2.74563e-05
14.3935	-2.75769e-05
14.3932	-2.7786e-05
14.3929	-2.81988e-05
14.3926	-2.86763e-05
14.3923	-2.87411e-05
14.392	-2.85914e-05
14.3917	-2.83381e-05
14.3914	-2.8131e-05
14.3911	-2.82047e-05
14.3908	-2.81503e-05
14.3905	-2.82286e-05
14.3902	-2.82634e-05
14.3899	-2.8249e-05
14.3896	-2.81831e-05
14.3893	-2.82431e-05
14.3889	-2.81988e-05
14.3887	-2.81746e-05
14.3883	-2.82647e-05
14.388	-2.83335e-05
14.3877	-2.82883e-05
14.3874	-2.8187e-05
14.3871	-2.81628e-05
14.3868	-2.8345e-05
14.3865	-2.83784e-05
14.3862	-2.84728e-05
14.3859	-2.85082e-05
14.3856	-2.8461e-05
14.3853	-2.84924e-05
14.385	-2.84066e-05
14.3847	-2.8169e-05
14.3844	-2.81248e-05
14.3841	-2.84371e-05
14.3838	-2.87903e-05
14.3835	-2.87136e-05
14.3832	-2.85026e-05
14.3828	-2.85845e-05
14.3826	-2.86183e-05
14.3822	-2.84747e-05
14.3819	-2.86052e-05
14.3816	-2.85934e-05
14.3813	-2.84597e-05
14.381	-2.85291e-05
14.3807	-2.85957e-05
14.3804	-2.87218e-05
14.3801	-2.88204e-05
14.3798	-2.87772e-05
14.3795	-2.86851e-05
14.3792	-2.86605e-05
14.3789	-2.89666e-05
14.3786	-2.89767e-05
14.3783	-2.91707e-05
14.378	-2.92441e-05
14.3777	-2.92438e-05
14.3774	-2.92952e-05
14.3771	-2.91829e-05
14.3767	-2.90544e-05
14.3765	-2.91249e-05
14.3761	-2.94283e-05
14.3758	-2.9425e-05
14.3755	-2.94191e-05
14.3752	-2.92271e-05
14.3749	-2.90066e-05
14.3746	-2.91206e-05
14.3743	-2.91737e-05
14.374	-2.89764e-05
14.3737	-2.91176e-05
14.3734	-2.94909e-05
14.3731	-2.96783e-05
14.3728	-2.95738e-05
14.3725	-2.94722e-05
14.3722	-2.92687e-05
14.3719	-2.94299e-05
14.3716	-2.96216e-05
14.3713	-2.97648e-05
14.371	-2.97606e-05
14.3706	-2.98002e-05
14.3704	-2.97429e-05
14.37	-2.97081e-05
14.3697	-2.98883e-05
14.3694	-2.99539e-05
14.3691	-3.01623e-05
14.3688	-3.03576e-05
14.3685	-3.01577e-05
14.3682	-3.00928e-05
14.3679	-3.01878e-05
14.3676	-3.00892e-05
14.3673	-3.01915e-05
14.367	-3.01328e-05
14.3667	-3.012e-05
14.3664	-3.02744e-05
14.3661	-3.05067e-05
14.3658	-3.05853e-05
14.3655	-3.02606e-05
14.3652	-3.01754e-05
14.3649	-3.02298e-05
14.3645	-3.02547e-05
14.3643	-3.02822e-05
14.3639	-3.02508e-05
14.3636	-3.02314e-05
14.3633	-3.01751e-05
14.363	-3.01574e-05
14.3627	-3.00607e-05
14.3624	-3.00384e-05
14.3621	-3.00591e-05
14.3618	-3.01295e-05
14.3615	-3.01856e-05
14.3612	-3.00886e-05
14.3609	-3.03012e-05
14.3606	-3.04513e-05
14.3603	-3.03753e-05
14.36	-3.01e-05
14.3597	-2.99988e-05
14.3594	-2.99821e-05
14.3591	-3.00968e-05
14.3588	-3.04444e-05
14.3584	-3.05145e-05
14.3582	-3.05745e-05
14.3578	-3.07203e-05
14.3575	-3.08062e-05
14.3572	-3.0856e-05
14.3569	-3.09481e-05
14.3566	-3.09677e-05
14.3563	-3.10601e-05
14.356	-3.11434e-05
14.3557	-3.08783e-05
14.3554	-3.05873e-05
14.3551	-3.0641e-05
14.3548	-3.08291e-05
14.3545	-3.08209e-05
14.3542	-3.06958e-05
14.3539	-3.10061e-05
14.3536	-3.10218e-05
14.3533	-3.09454e-05
14.353	-3.08101e-05
14.3527	-3.04352e-05
14.3523	-3.03818e-05
14.3521	-3.06889e-05
14.3517	-3.10922e-05
14.3514	-3.10893e-05
14.3511	-3.10687e-05
14.3508	-3.07344e-05
14.3505	-3.04313e-05
14.3502	-3.04503e-05
14.3499	-3.07213e-05
14.3496	-3.08137e-05
14.3493	-3.07403e-05
14.349	-3.08625e-05
14.3487	-3.10015e-05
14.3484	-3.09802e-05
14.3481	-3.09297e-05
14.3478	-3.09468e-05
14.3475	-3.10827e-05
14.3472	-3.11047e-05
14.3469	-3.12305e-05
14.3466	-3.13223e-05
14.3462	-3.12954e-05
14.346	-3.13682e-05
14.3456	-3.16028e-05
14.3453	-3.1722e-05
14.345	-3.16916e-05
14.3447	-3.17787e-05
14.3444	-3.17358e-05
14.3441	-3.16909e-05
14.3438	-3.15182e-05
14.3435	-3.12168e-05
14.3432	-3.10637e-05
14.3429	-3.12443e-05
14.3426	-3.1358e-05
14.3423	-3.13714e-05
14.342	-3.1394e-05
14.3417	-3.14183e-05
14.3414	-3.16644e-05
14.3411	-3.19396e-05
14.3408	-3.20566e-05
14.3405	-3.1977e-05
14.3401	-3.17974e-05
14.3399	-3.17637e-05
14.3395	-3.17568e-05
14.3392	-3.18823e-05
14.3389	-3.16922e-05
14.3386	-3.14612e-05
14.3383	-3.13924e-05
14.338	-3.1571e-05
14.3377	-3.15182e-05
14.3374	-3.15792e-05
14.3371	-3.18102e-05
14.3368	-3.17656e-05
14.3365	-3.18276e-05
14.3362	-3.18882e-05
14.3359	-3.17745e-05
14.3356	-3.17227e-05
14.3353	-3.15844e-05
14.335	-3.1592e-05
14.3347	-3.17034e-05
14.3344	-3.17329e-05
14.334	-3.1513e-05
14.3338	-3.14265e-05
14.3334	-3.16149e-05
14.3331	-3.16624e-05
14.3328	-3.15333e-05
14.3325	-3.13452e-05
14.3322	-3.14828e-05
14.3319	-3.14566e-05
14.3316	-3.13321e-05
14.3313	-3.15995e-05
14.331	-3.14815e-05
14.3307	-3.15782e-05
14.3304	-3.17895e-05
14.3301	-3.20173e-05
14.3298	-3.18456e-05
14.3295	-3.17794e-05
14.3292	-3.20048e-05
14.3289	-3.20297e-05
14.3286	-3.18761e-05
14.3283	-3.18777e-05
14.3279	-3.20271e-05
14.3277	-3.22401e-05
14.3273	-3.19973e-05
14.327	-3.18279e-05
14.3267	-3.17401e-05
14.3264	-3.17774e-05
14.3261	-3.16516e-05
14.3258	-3.1587e-05
14.3255	-3.17224e-05
14.3252	-3.19082e-05
14.3249	-3.19075e-05
14.3246	-3.2075e-05
14.3243	-3.19383e-05
14.324	-3.17528e-05
14.3237	-3.18564e-05
14.3234	-3.20088e-05
14.3231	-3.22624e-05
14.3228	-3.22857e-05
14.3225	-3.1973e-05
14.3222	-3.19826e-05
14.3218	-3.18937e-05
14.3216	-3.19036e-05
14.3212	-3.2051e-05
14.3209	-3.23102e-05
14.3206	-3.25186e-05
14.3203	-3.26235e-05
14.32	-3.25963e-05
14.3197	-3.24554e-05
14.3194	-3.23735e-05
14.3191	-3.2518e-05
14.3188	-3.26533e-05
14.3185	-3.28263e-05
14.3182	-3.2729e-05
14.3179	-3.24246e-05
14.3176	-3.22454e-05
14.3173	-3.23224e-05
14.317	-3.23083e-05
14.3167	-3.22696e-05
14.3164	-3.24547e-05
14.3161	-3.26409e-05
14.3157	-3.24905e-05
14.3155	-3.24898e-05
14.3151	-3.25645e-05
14.3148	-3.25684e-05
14.3145	-3.23151e-05
14.3142	-3.24357e-05
14.3139	-3.25547e-05
14.3136	-3.27723e-05
14.3133	-3.26736e-05
14.313	-3.25265e-05
14.3127	-3.24387e-05
14.3124	-3.25963e-05
14.3121	-3.25157e-05
14.3118	-3.23899e-05
14.3115	-3.24007e-05
14.3112	-3.23342e-05
14.3109	-3.24184e-05
14.3106	-3.26631e-05
14.3103	-3.26618e-05
14.31	-3.25917e-05
14.3096	-3.25812e-05
14.3094	-3.27044e-05
14.309	-3.27362e-05
14.3087	-3.27788e-05
14.3084	-3.2574e-05
14.3081	-3.23165e-05
14.3078	-3.23555e-05
14.3075	-3.24112e-05
14.3072	-3.23731e-05
14.3069	-3.25979e-05
14.3066	-3.28175e-05
14.3063	-3.27624e-05
14.306	-3.28132e-05
14.3057	-3.30498e-05
14.3054	-3.29689e-05
14.3051	-3.28178e-05
14.3048	-3.28788e-05
14.3045	-3.31376e-05
14.3042	-3.31032e-05
14.3039	-3.28466e-05
14.3035	-3.25832e-05
14.3033	-3.26523e-05
14.3029	-3.29263e-05
14.3026	-3.31068e-05
14.3023	-3.32307e-05
14.302	-3.32635e-05
14.3017	-3.31461e-05
14.3014	-3.32143e-05
14.3011	-3.30023e-05
14.3008	-3.29715e-05
14.3005	-3.29073e-05
14.3002	-3.2944e-05
14.2999	-3.29682e-05
14.2996	-3.30239e-05
14.2993	-3.28643e-05
14.299	-3.27634e-05
14.2987	-3.27592e-05
14.2984	-3.29764e-05
14.2981	-3.32055e-05
14.2978	-3.327e-05
14.2974	-3.34086e-05
14.2972	-3.31448e-05
14.2968	-3.2769e-05
14.2965	-3.25907e-05
14.2962	-3.23944e-05
14.2959	-3.26333e-05
14.2956	-3.3001e-05
14.2953	-3.33024e-05
14.295	-3.30963e-05
14.2947	-3.30147e-05
14.2944	-3.29869e-05
14.2941	-3.29463e-05
14.2938	-3.28289e-05
14.2935	-3.30138e-05
14.2932	-3.29784e-05
14.2929	-3.28263e-05
14.2926	-3.28594e-05
14.2923	-3.30967e-05
14.292	-3.33355e-05
14.2917	-3.33876e-05
14.2913	-3.32762e-05
14.2911	-3.327e-05
14.2907	-3.33047e-05
14.2904	-3.32451e-05
14.2901	-3.31969e-05
14.2898	-3.33355e-05
14.2895	-3.32097e-05
14.2892	-3.32726e-05
14.2889	-3.32248e-05
14.2886	-3.2882e-05
14.2883	-3.29033e-05
14.288	-3.31081e-05
14.2877	-3.3137e-05
14.2874	-3.32782e-05
14.2871	-3.33228e-05
14.2868	-3.3156e-05
14.2865	-3.33624e-05
14.2862	-3.34476e-05
14.2859	-3.34283e-05
14.2856	-3.33319e-05
14.2852	-3.32913e-05
14.285	-3.33749e-05
14.2846	-3.33146e-05
14.2843	-3.33808e-05
14.284	-3.34735e-05
14.2837	-3.33549e-05
14.2834	-3.3056e-05
14.2831	-3.29456e-05
14.2828	-3.32903e-05
14.2825	-3.36534e-05
14.2822	-3.36173e-05
14.2819	-3.36488e-05
14.2816	-3.34162e-05
14.2813	-3.31645e-05
14.281	-3.33486e-05
14.2807	-3.3561e-05
14.2804	-3.36393e-05
14.2801	-3.36006e-05
14.2798	-3.34312e-05
14.2795	-3.34158e-05
14.2791	-3.34896e-05
14.2789	-3.35515e-05
14.2785	-3.35204e-05
14.2782	-3.36629e-05
14.2779	-3.36635e-05
14.2776	-3.34719e-05
14.2773	-3.34784e-05
14.277	-3.34909e-05
14.2767	-3.33847e-05
14.2764	-3.32441e-05
14.2761	-3.31402e-05
14.2758	-3.34207e-05
14.2755	-3.38536e-05
14.2752	-3.38552e-05
14.2749	-3.36373e-05
14.2746	-3.34981e-05
14.2743	-3.3464e-05
14.274	-3.35626e-05
14.2737	-3.35705e-05
14.2734	-3.38136e-05
14.273	-3.38457e-05
14.2728	-3.37871e-05
14.2724	-3.36537e-05
14.2721	-3.34699e-05
14.2718	-3.3674e-05
14.2715	-3.38631e-05
14.2712	-3.38195e-05
14.2709	-3.39185e-05
14.2706	-3.3716e-05
14.2703	-3.37461e-05
14.27	-3.38602e-05
14.2697	-3.37615e-05
14.2694	-3.36842e-05
14.2691	-3.37658e-05
14.2688	-3.37779e-05
14.2685	-3.37956e-05
14.2682	-3.37687e-05
14.2679	-3.37343e-05
14.2676	-3.37068e-05
14.2673	-3.36501e-05
14.2669	-3.38389e-05
14.2667	-3.38221e-05
14.2663	-3.38087e-05
14.266	-3.35951e-05
14.2657	-3.33949e-05
14.2654	-3.34044e-05
14.2651	-3.32582e-05
14.2648	-3.33146e-05
14.2645	-3.33519e-05
14.2642	-3.3389e-05
14.2639	-3.37907e-05
14.2636	-3.39545e-05
14.2633	-3.37609e-05
14.263	-3.3637e-05
14.2627	-3.37327e-05
14.2624	-3.37704e-05
14.2621	-3.39221e-05
14.2618	-3.41003e-05
14.2615	-3.38153e-05
14.2612	-3.38094e-05
14.2608	-3.39476e-05
14.2606	-3.38965e-05
14.2602	-3.39483e-05
14.2599	-3.41148e-05
14.2596	-3.40122e-05
14.2593	-3.38566e-05
14.259	-3.39211e-05
14.2587	-3.39653e-05
14.2584	-3.38146e-05
14.2581	-3.39168e-05
14.2578	-3.41688e-05
14.2575	-3.41728e-05
14.2572	-3.40889e-05
14.2569	-3.41364e-05
14.2566	-3.40922e-05
14.2563	-3.39542e-05
14.256	-3.37586e-05
14.2557	-3.38205e-05
14.2554	-3.40355e-05
14.2551	-3.40368e-05
14.2547	-3.37314e-05
14.2545	-3.34545e-05
14.2541	-3.33578e-05
14.2538	-3.33706e-05
14.2535	-3.34994e-05
14.2532	-3.354e-05
14.2529	-3.37166e-05
14.2526	-3.3813e-05
14.2523	-3.38326e-05
14.252	-3.35544e-05
14.2517	-3.34162e-05
14.2514	-3.34515e-05
14.2511	-3.35476e-05
14.2508	-3.36875e-05
14.2505	-3.38051e-05
14.2502	-3.39837e-05
14.2499	-3.3984e-05
14.2496	-3.39414e-05
14.2493	-3.41161e-05
14.249	-3.39241e-05
14.2486	-3.37163e-05
14.2484	-3.36993e-05
14.248	-3.37858e-05
14.2477	-3.37976e-05
14.2474	-3.37763e-05
14.2471	-3.38457e-05
14.2468	-3.39408e-05
14.2465	-3.40417e-05
14.2462	-3.39021e-05
14.2459	-3.37891e-05
14.2456	-3.37576e-05
14.2453	-3.35829e-05
14.245	-3.36341e-05
14.2447	-3.36108e-05
14.2444	-3.33975e-05
14.2441	-3.33316e-05
14.2438	-3.35852e-05
14.2435	-3.38484e-05
14.2432	-3.37199e-05
14.2429	-3.35829e-05
14.2425	-3.36278e-05
14.2423	-3.38146e-05
14.2419	-3.38923e-05
14.2416	-3.39572e-05
14.2413	-3.41564e-05
14.241	-3.42711e-05
14.2407	-3.43615e-05
14.2404	-3.42308e-05
14.2401	-3.39509e-05
14.2398	-3.37832e-05
14.2395	-3.37727e-05
14.2392	-3.38559e-05
14.2389	-3.3872e-05
14.2386	-3.38736e-05
14.2383	-3.36934e-05
14.238	-3.35839e-05
14.2377	-3.35797e-05
14.2374	-3.35865e-05
14.2371	-3.33559e-05
14.2368	-3.33414e-05
14.2364	-3.3715e-05
14.2362	-3.37792e-05
14.2358	-3.3753e-05
14.2355	-3.3968e-05
14.2352	-3.41325e-05
14.2349	-3.39139e-05
14.2346	-3.38923e-05
14.2343	-3.3967e-05
14.234	-3.40541e-05
14.2337	-3.44349e-05
14.2334	-3.45892e-05
14.2331	-3.43422e-05
14.2328	-3.40538e-05
14.2325	-3.40754e-05
14.2322	-3.40512e-05
14.2319	-3.38815e-05
14.2316	-3.40427e-05
14.2313	-3.3771e-05
14.231	-3.36914e-05
14.2307	-3.35059e-05
14.2303	-3.35954e-05
14.2301	-3.3771e-05
14.2297	-3.39604e-05
14.2294	-3.41941e-05
14.2291	-3.40178e-05
14.2288	-3.38031e-05
14.2285	-3.40233e-05
14.2282	-3.41639e-05
14.2279	-3.42209e-05
14.2276	-3.43392e-05
14.2273	-3.42783e-05
14.227	-3.44116e-05
14.2267	-3.43376e-05
14.2264	-3.39152e-05
14.2261	-3.38674e-05
14.2258	-3.39752e-05
14.2255	-3.42845e-05
14.2252	-3.42036e-05
14.2249	-3.41846e-05
14.2246	-3.43972e-05
14.2242	-3.44359e-05
14.224	-3.43343e-05
14.2236	-3.42724e-05
14.2233	-3.42072e-05
14.223	-3.42743e-05
14.2227	-3.4374e-05
14.2224	-3.43776e-05
14.2221	-3.41341e-05
14.2218	-3.40391e-05
14.2215	-3.41836e-05
14.2212	-3.43156e-05
14.2209	-3.42471e-05
14.2206	-3.43497e-05
14.2203	-3.44847e-05
14.22	-3.41616e-05
14.2197	-3.39696e-05
14.2194	-3.38356e-05
14.2191	-3.38913e-05
14.2188	-3.40519e-05
14.2185	-3.42665e-05
14.2181	-3.44769e-05
14.2179	-3.43763e-05
14.2175	-3.40276e-05
14.2172	-3.38821e-05
14.2169	-3.38143e-05
14.2166	-3.36026e-05
14.2163	-3.35721e-05
14.216	-3.39339e-05
14.2157	-3.41305e-05
14.2154	-3.42786e-05
14.2151	-3.42524e-05
14.2148	-3.41839e-05
14.2145	-3.3852e-05
14.2142	-3.37324e-05
14.2139	-3.38113e-05
14.2136	-3.38749e-05
14.2133	-3.40833e-05
14.213	-3.42327e-05
14.2127	-3.41462e-05
14.2124	-3.40951e-05
14.212	-3.39853e-05
14.2117	-3.39411e-05
14.2114	-3.39781e-05
14.2111	-3.39909e-05
14.2108	-3.40237e-05
14.2105	-3.43186e-05
14.2102	-3.43871e-05
14.2099	-3.4158e-05
14.2096	-3.41957e-05
14.2093	-3.41043e-05
14.209	-3.38919e-05
14.2087	-3.38074e-05
14.2084	-3.39329e-05
14.2081	-3.41636e-05
14.2078	-3.43664e-05
14.2075	-3.42865e-05
14.2072	-3.41452e-05
14.2069	-3.41253e-05
14.2066	-3.44854e-05
14.2063	-3.45896e-05
14.2059	-3.4335e-05
14.2056	-3.42203e-05
14.2053	-3.41983e-05
14.205	-3.41836e-05
14.2047	-3.42888e-05
14.2044	-3.40653e-05
14.2041	-3.40564e-05
14.2038	-3.40469e-05
14.2035	-3.40351e-05
14.2032	-3.41128e-05
14.2029	-3.38919e-05
14.2026	-3.37949e-05
14.2023	-3.40561e-05
14.202	-3.4024e-05
14.2017	-3.41688e-05
14.2014	-3.40597e-05
14.2011	-3.38575e-05
14.2008	-3.3794e-05
14.2005	-3.36141e-05
14.2002	-3.34594e-05
14.1998	-3.35086e-05
14.1995	-3.37111e-05
14.1992	-3.36354e-05
14.1989	-3.37222e-05
14.1986	-3.422e-05
14.1983	-3.42498e-05
14.198	-3.41259e-05
14.1977	-3.40643e-05
14.1974	-3.40781e-05
14.1971	-3.42147e-05
14.1968	-3.44149e-05
14.1965	-3.43903e-05
14.1962	-3.42344e-05
14.1959	-3.41849e-05
14.1956	-3.42291e-05
14.1953	-3.42406e-05
14.195	-3.42249e-05
14.1947	-3.40197e-05
14.1944	-3.39807e-05
14.1941	-3.40967e-05
14.1937	-3.43278e-05
14.1934	-3.42547e-05
14.1931	-3.41036e-05
14.1928	-3.40469e-05
14.1925	-3.41079e-05
14.1922	-3.42144e-05
14.1919	-3.41308e-05
14.1916	-3.41659e-05
14.1913	-3.42793e-05
14.191	-3.42855e-05
14.1907	-3.43887e-05
14.1904	-3.42045e-05
14.1901	-3.40738e-05
14.1898	-3.41633e-05
14.1895	-3.43854e-05
14.1892	-3.43615e-05
14.1889	-3.41731e-05
14.1886	-3.40306e-05
14.1883	-3.38857e-05
14.188	-3.39142e-05
14.1876	-3.41764e-05
14.1873	-3.42583e-05
14.187	-3.4332e-05
14.1867	-3.43749e-05
14.1864	-3.43258e-05
14.1861	-3.42206e-05
14.1858	-3.42711e-05
14.1855	-3.44382e-05
14.1852	-3.43032e-05
14.1849	-3.42835e-05
14.1846	-3.44054e-05
14.1843	-3.42196e-05
14.184	-3.41502e-05
14.1837	-3.40568e-05
14.1834	-3.40607e-05
14.1831	-3.38785e-05
14.1828	-3.36799e-05
14.1825	-3.36088e-05
14.1822	-3.37356e-05
14.1819	-3.40165e-05
14.1815	-3.4432e-05
14.1812	-3.45155e-05
14.1809	-3.42593e-05
14.1806	-3.40132e-05
14.1803	-3.40994e-05
14.18	-3.42144e-05
14.1797	-3.44693e-05
14.1794	-3.45558e-05
14.1791	-3.4467e-05
14.1788	-3.41259e-05
14.1785	-3.4448e-05
14.1782	-3.46974e-05
14.1779	-3.46695e-05
14.1776	-3.44651e-05
14.1773	-3.43785e-05
14.177	-3.44123e-05
14.1767	-3.40967e-05
14.1764	-3.39798e-05
14.1761	-3.4316e-05
14.1758	-3.45712e-05
14.1754	-3.45676e-05
14.1751	-3.44772e-05
14.1748	-3.44854e-05
14.1745	-3.45486e-05
14.1742	-3.4487e-05
14.1739	-3.45647e-05
14.1736	-3.4915e-05
14.1733	-3.49064e-05
14.173	-3.47639e-05
14.1727	-3.46387e-05
14.1724	-3.45522e-05
14.1721	-3.43513e-05
14.1718	-3.41987e-05
14.1715	-3.39817e-05
14.1712	-3.38284e-05
14.1709	-3.40089e-05
14.1706	-3.41007e-05
14.1703	-3.41708e-05
14.17	-3.42278e-05
14.1697	-3.42488e-05
14.1693	-3.44818e-05
14.169	-3.45152e-05
14.1687	-3.43766e-05
14.1684	-3.42557e-05
14.1681	-3.41646e-05
14.1678	-3.42278e-05
14.1675	-3.44942e-05
14.1672	-3.43314e-05
14.1669	-3.42593e-05
14.1666	-3.42376e-05
14.1663	-3.43015e-05
14.166	-3.44552e-05
14.1657	-3.46361e-05
14.1654	-3.45509e-05
14.1651	-3.44113e-05
14.1648	-3.41852e-05
14.1645	-3.41311e-05
14.1642	-3.40699e-05
14.1639	-3.42304e-05
14.1636	-3.44942e-05
14.1632	-3.47413e-05
14.1629	-3.49235e-05
14.1626	-3.47082e-05
14.1623	-3.45257e-05
14.162	-3.44995e-05
14.1617	-3.45522e-05
14.1614	-3.45326e-05
14.1611	-3.43356e-05
14.1608	-3.41151e-05
14.1605	-3.41295e-05
14.1602	-3.45237e-05
14.1599	-3.45712e-05
14.1596	-3.45188e-05
14.1593	-3.43245e-05
14.159	-3.43078e-05
14.1587	-3.4277e-05
14.1584	-3.41272e-05
14.1581	-3.41295e-05
14.1578	-3.42527e-05
14.1575	-3.40954e-05
14.1571	-3.40935e-05
14.1568	-3.42373e-05
14.1565	-3.43284e-05
14.1562	-3.45847e-05
14.1559	-3.48311e-05
14.1556	-3.45722e-05
14.1553	-3.42635e-05
14.155	-3.41649e-05
14.1547	-3.41413e-05
14.1544	-3.42078e-05
14.1541	-3.40951e-05
14.1538	-3.39883e-05
14.1535	-3.42429e-05
14.1532	-3.44326e-05
14.1529	-3.46777e-05
14.1526	-3.4586e-05
14.1523	-3.45863e-05
14.152	-3.46125e-05
14.1517	-3.44264e-05
14.1514	-3.43065e-05
14.151	-3.45951e-05
14.1507	-3.47147e-05
14.1504	-3.47111e-05
14.1501	-3.46859e-05
14.1498	-3.45935e-05
14.1495	-3.44202e-05
14.1492	-3.41652e-05
14.1489	-3.39473e-05
14.1486	-3.40804e-05
14.1483	-3.40371e-05
14.148	-3.39719e-05
14.1477	-3.41646e-05
14.1474	-3.43278e-05
14.1471	-3.44654e-05
14.1468	-3.44208e-05
14.1465	-3.42806e-05
14.1462	-3.40161e-05
14.1459	-3.39155e-05
14.1456	-3.40423e-05
14.1453	-3.41633e-05
14.1449	-3.41502e-05
14.1446	-3.41397e-05
14.1443	-3.42376e-05
14.144	-3.44624e-05
14.1437	-3.4524e-05
14.1434	-3.42508e-05
14.1431	-3.41839e-05
14.1428	-3.42163e-05
14.1425	-3.42521e-05
14.1422	-3.41184e-05
14.1419	-3.43523e-05
14.1416	-3.44837e-05
14.1413	-3.42671e-05
14.141	-3.42173e-05
14.1407	-3.44343e-05
14.1404	-3.45447e-05
14.1401	-3.43785e-05
14.1398	-3.42494e-05
14.1395	-3.44841e-05
14.1392	-3.43998e-05
14.1388	-3.42606e-05
14.1385	-3.42878e-05
14.1382	-3.43297e-05
14.1379	-3.4525e-05
14.1376	-3.47164e-05
14.1373	-3.47662e-05
14.137	-3.45349e-05
14.1367	-3.44159e-05
14.1364	-3.44447e-05
14.1361	-3.41311e-05
14.1358	-3.39863e-05
14.1355	-3.39067e-05
14.1352	-3.39263e-05
14.1349	-3.40253e-05
14.1346	-3.39316e-05
14.1343	-3.39267e-05
14.134	-3.39254e-05
14.1337	-3.39961e-05
14.1334	-3.41741e-05
14.1331	-3.44028e-05
14.1327	-3.47236e-05
14.1324	-3.48455e-05
14.1321	-3.46679e-05
14.1318	-3.45368e-05
14.1315	-3.4624e-05
14.1312	-3.46997e-05
14.1309	-3.45765e-05
14.1306	-3.45565e-05
14.1303	-3.4525e-05
14.13	-3.46833e-05
14.1297	-3.47914e-05
14.1294	-3.46898e-05
14.1291	-3.45778e-05
14.1288	-3.44356e-05
14.1285	-3.45116e-05
14.1282	-3.46354e-05
14.1279	-3.45326e-05
14.1276	-3.45542e-05
14.1273	-3.43631e-05
14.127	-3.42599e-05
14.1266	-3.42186e-05
14.1263	-3.41783e-05
14.126	-3.41043e-05
14.1257	-3.39424e-05
14.1254	-3.42134e-05
14.1251	-3.45499e-05
14.1248	-3.47383e-05
14.1245	-3.48055e-05
14.1242	-3.47983e-05
14.1239	-3.47167e-05
14.1236	-3.44431e-05
14.1233	-3.4314e-05
14.123	-3.42229e-05
14.1227	-3.39506e-05
14.1224	-3.39398e-05
14.1221	-3.40463e-05
14.1218	-3.40981e-05
14.1215	-3.40158e-05
14.1212	-3.40863e-05
14.1209	-3.41059e-05
14.1205	-3.41682e-05
14.1202	-3.41233e-05
14.1199	-3.40722e-05
14.1196	-3.4062e-05
14.1193	-3.42334e-05
14.119	-3.42711e-05
14.1187	-3.43717e-05
14.1184	-3.46174e-05
14.1181	-3.46885e-05
14.1178	-3.43766e-05
14.1175	-3.41823e-05
14.1172	-3.40502e-05
14.1169	-3.42078e-05
14.1166	-3.43448e-05
14.1163	-3.41698e-05
14.116	-3.43946e-05
14.1157	-3.45054e-05
14.1154	-3.42471e-05
14.1151	-3.42393e-05
14.1148	-3.44919e-05
14.1144	-3.44005e-05
14.1141	-3.43795e-05
14.1138	-3.44182e-05
14.1135	-3.44438e-05
14.1132	-3.4509e-05
14.1129	-3.43779e-05
14.1126	-3.41148e-05
14.1123	-3.42442e-05
14.112	-3.43101e-05
14.1117	-3.43146e-05
14.1114	-3.44565e-05
14.1111	-3.45968e-05
14.1108	-3.48163e-05
14.1105	-3.47052e-05
14.1102	-3.45512e-05
14.1099	-3.4505e-05
14.1096	-3.44998e-05
14.1093	-3.45824e-05
14.109	-3.44945e-05
14.1087	-3.42812e-05
14.1083	-3.42317e-05
14.108	-3.43815e-05
14.1077	-3.43468e-05
14.1074	-3.42514e-05
14.1071	-3.44664e-05
14.1068	-3.44343e-05
14.1065	-3.4372e-05
14.1062	-3.43274e-05
14.1059	-3.43137e-05
14.1056	-3.43471e-05
14.1053	-3.43884e-05
14.105	-3.43969e-05
14.1047	-3.43789e-05
14.1044	-3.45761e-05
14.1041	-3.47147e-05
14.1038	-3.47242e-05
14.1035	-3.46558e-05
14.1032	-3.45627e-05
14.1029	-3.44048e-05
14.1026	-3.43101e-05
14.1022	-3.43379e-05
14.1019	-3.42419e-05
14.1016	-3.42317e-05
14.1013	-3.44398e-05
14.101	-3.445e-05
14.1007	-3.42999e-05
14.1004	-3.43071e-05
14.1001	-3.41842e-05
14.0998	-3.43586e-05
14.0995	-3.44228e-05
14.0992	-3.42036e-05
14.0989	-3.40745e-05
14.0986	-3.42052e-05
14.0983	-3.45378e-05
14.098	-3.47934e-05
14.0977	-3.45657e-05
14.0974	-3.4428e-05
14.0971	-3.44457e-05
14.0968	-3.46643e-05
14.0965	-3.47731e-05
14.0961	-3.46859e-05
14.0958	-3.45306e-05
14.0955	-3.44195e-05
14.0952	-3.43743e-05
14.0949	-3.43432e-05
14.0946	-3.42563e-05
14.0943	-3.42675e-05
14.094	-3.41534e-05
14.0937	-3.40758e-05
14.0934	-3.41154e-05
14.0931	-3.42426e-05
14.0928	-3.44552e-05
14.0925	-3.41354e-05
14.0922	-3.41076e-05
14.0919	-3.42026e-05
14.0916	-3.44349e-05
14.0913	-3.4547e-05
14.091	-3.45391e-05
14.0907	-3.41508e-05
14.0904	-3.39912e-05
14.09	-3.3946e-05
14.0897	-3.41737e-05
14.0894	-3.41642e-05
14.0891	-3.40106e-05
14.0888	-3.40374e-05
14.0885	-3.40899e-05
14.0882	-3.41662e-05
14.0879	-3.4103e-05
14.0876	-3.42252e-05
14.0873	-3.43287e-05
14.087	-3.43042e-05
14.0867	-3.43858e-05
14.0864	-3.40997e-05
14.0861	-3.39342e-05
14.0858	-3.38815e-05
14.0855	-3.40669e-05
14.0852	-3.42265e-05
14.0849	-3.42881e-05
14.0846	-3.43943e-05
14.0843	-3.4563e-05
14.0839	-3.46839e-05
14.0836	-3.43536e-05
14.0833	-3.41325e-05
14.083	-3.39997e-05
14.0827	-3.40745e-05
14.0824	-3.4254e-05
14.0821	-3.45404e-05
14.0818	-3.46132e-05
14.0815	-3.45791e-05
14.0812	-3.45217e-05
14.0809	-3.46587e-05
14.0806	-3.48268e-05
14.0803	-3.4758e-05
14.08	-3.47085e-05
14.0797	-3.4722e-05
14.0794	-3.4741e-05
14.0791	-3.46214e-05
14.0788	-3.45283e-05
14.0785	-3.4446e-05
14.0782	-3.4411e-05
14.0778	-3.41439e-05
14.0775	-3.38693e-05
14.0772	-3.37969e-05
14.0769	-3.38441e-05
14.0766	-3.38434e-05
14.0763	-3.38569e-05
14.076	-3.40715e-05
14.0757	-3.42701e-05
14.0754	-3.44949e-05
14.0751	-3.44742e-05
14.0748	-3.4256e-05
14.0745	-3.41066e-05
14.0742	-3.41502e-05
14.0739	-3.44087e-05
14.0736	-3.4645e-05
14.0733	-3.46905e-05
14.073	-3.43917e-05
14.0727	-3.4215e-05
14.0724	-3.42596e-05
14.0721	-3.39047e-05
14.0717	-3.38323e-05
14.0714	-3.42118e-05
14.0711	-3.45424e-05
14.0708	-3.47262e-05
14.0705	-3.46915e-05
14.0702	-3.44968e-05
14.0699	-3.43726e-05
14.0696	-3.44107e-05
14.0693	-3.43527e-05
14.069	-3.43612e-05
14.0687	-3.42589e-05
14.0684	-3.41315e-05
14.0681	-3.40925e-05
14.0678	-3.41118e-05
14.0675	-3.44605e-05
14.0672	-3.48861e-05
14.0669	-3.47433e-05
14.0666	-3.45634e-05
14.0663	-3.43792e-05
14.066	-3.44018e-05
14.0656	-3.43166e-05
14.0653	-3.435e-05
14.065	-3.43923e-05
14.0647	-3.46604e-05
14.0644	-3.46767e-05
14.0641	-3.43228e-05
14.0638	-3.40545e-05
14.0635	-3.42911e-05
14.0632	-3.42884e-05
14.0629	-3.41043e-05
14.0626	-3.39866e-05
14.0623	-3.41256e-05
14.062	-3.43402e-05
14.0617	-3.43736e-05
14.0614	-3.44523e-05
14.0611	-3.46738e-05
14.0608	-3.47236e-05
14.0605	-3.45532e-05
14.0602	-3.44005e-05
14.0599	-3.45561e-05
14.0595	-3.46302e-05
14.0592	-3.44923e-05
14.0589	-3.43808e-05
14.0586	-3.44077e-05
14.0583	-3.43314e-05
14.058	-3.40345e-05
14.0577	-3.39195e-05
14.0574	-3.43635e-05
14.0571	-3.46024e-05
14.0568	-3.47174e-05
14.0565	-3.45175e-05
14.0562	-3.44339e-05
14.0559	-3.44264e-05
14.0556	-3.44795e-05
14.0553	-3.44883e-05
14.055	-3.44582e-05
14.0547	-3.43668e-05
14.0544	-3.42629e-05
14.0541	-3.41675e-05
14.0538	-3.40306e-05
14.0534	-3.41354e-05
14.0531	-3.43117e-05
14.0528	-3.43543e-05
14.0525	-3.42239e-05
14.0522	-3.43474e-05
14.0519	-3.45676e-05
14.0516	-3.45709e-05
14.0513	-3.43396e-05
14.051	-3.43448e-05
14.0507	-3.42783e-05
14.0504	-3.44195e-05
14.0501	-3.45014e-05
14.0498	-3.43281e-05
14.0495	-3.45211e-05
14.0492	-3.46158e-05
14.0489	-3.44349e-05
14.0486	-3.42357e-05
14.0483	-3.41878e-05
14.048	-3.44982e-05
14.0477	-3.46476e-05
14.0473	-3.46528e-05
14.047	-3.45748e-05
14.0467	-3.42901e-05
14.0464	-3.41367e-05
14.0461	-3.40522e-05
14.0458	-3.42331e-05
14.0455	-3.44673e-05
14.0452	-3.44457e-05
14.0449	-3.41695e-05
14.0446	-3.38992e-05
14.0443	-3.4021e-05
14.044	-3.44133e-05
14.0437	-3.44162e-05
14.0434	-3.42992e-05
14.0431	-3.42934e-05
14.0428	-3.44002e-05
14.0425	-3.42888e-05
14.0422	-3.44116e-05
14.0419	-3.41832e-05
14.0416	-3.4119e-05
14.0412	-3.43386e-05
14.0409	-3.43779e-05
14.0406	-3.43536e-05
14.0403	-3.42311e-05
14.04	-3.40545e-05
14.0397	-3.40699e-05
14.0394	-3.40958e-05
14.0391	-3.39988e-05
14.0388	-3.39958e-05
14.0385	-3.43114e-05
14.0382	-3.42786e-05
14.0379	-3.41947e-05
14.0376	-3.43563e-05
14.0373	-3.45817e-05
14.037	-3.45539e-05
14.0367	-3.44716e-05
14.0364	-3.44795e-05
14.0361	-3.45158e-05
14.0358	-3.43179e-05
14.0355	-3.42747e-05
14.0351	-3.42104e-05
14.0348	-3.41826e-05
14.0345	-3.39381e-05
14.0342	-3.41593e-05
14.0339	-3.44274e-05
14.0336	-3.45083e-05
14.0333	-3.44667e-05
14.033	-3.45306e-05
14.0327	-3.45018e-05
14.0324	-3.43733e-05
14.0321	-3.43353e-05
14.0318	-3.43874e-05
14.0315	-3.44824e-05
14.0312	-3.46282e-05
14.0309	-3.46315e-05
14.0306	-3.43651e-05
14.0303	-3.42979e-05
14.03	-3.43533e-05
14.0297	-3.44218e-05
14.0294	-3.44306e-05
14.029	-3.42242e-05
14.0287	-3.43166e-05
14.0284	-3.43091e-05
14.0281	-3.43556e-05
14.0278	-3.41407e-05
14.0275	-3.42911e-05
14.0272	-3.44438e-05
14.0269	-3.43828e-05
14.0266	-3.43337e-05
14.0263	-3.43225e-05
14.026	-3.43248e-05
14.0257	-3.4258e-05
14.0254	-3.43258e-05
14.0251	-3.45247e-05
14.0248	-3.46332e-05
14.0245	-3.44467e-05
14.0242	-3.40627e-05
14.0239	-3.41098e-05
14.0236	-3.43576e-05
14.0233	-3.41426e-05
14.0229	-3.40089e-05
14.0226	-3.39555e-05
14.0223	-3.42648e-05
14.022	-3.43848e-05
14.0217	-3.40915e-05
14.0214	-3.38959e-05
14.0211	-3.38221e-05
14.0208	-3.39106e-05
14.0205	-3.39159e-05
14.0202	-3.39814e-05
14.0199	-3.43287e-05
14.0196	-3.4567e-05
14.0193	-3.43441e-05
14.019	-3.42524e-05
14.0187	-3.43576e-05
14.0184	-3.43032e-05
14.0181	-3.41413e-05
14.0178	-3.40958e-05
14.0175	-3.41783e-05
14.0172	-3.42452e-05
14.0168	-3.43284e-05
14.0165	-3.43337e-05
14.0162	-3.4431e-05
14.0159	-3.44343e-05
14.0156	-3.41505e-05
14.0153	-3.39024e-05
14.015	-3.39978e-05
14.0147	-3.40414e-05
14.0144	-3.4023e-05
14.0141	-3.43661e-05
14.0138	-3.44592e-05
14.0135	-3.43871e-05
14.0132	-3.4369e-05
14.0129	-3.44261e-05
14.0126	-3.43264e-05
14.0123	-3.44136e-05
14.012	-3.44818e-05
14.0117	-3.4274e-05
14.0114	-3.40833e-05
14.011	-3.40056e-05
14.0107	-3.41544e-05
14.0104	-3.43956e-05
14.0101	-3.43428e-05
14.0098	-3.43641e-05
14.0095	-3.41567e-05
14.0092	-3.40771e-05
14.0089	-3.38028e-05
14.0086	-3.3675e-05
14.0083	-3.3949e-05
14.008	-3.39722e-05
14.0077	-3.37704e-05
14.0074	-3.38412e-05
14.0071	-3.39814e-05
[truncated: 63,538 more rows]

## Sheet: Figure3c
Figure3c
Chemical Shift	Intensity
ppm	arb. units
14.583	6.13089e-06
14.5827	5.43457e-06
14.5824	5.99982e-06
14.5821	4.49085e-06
14.5818	2.99827e-06
14.5815	3.19816e-06
14.5812	3.98459e-06
14.5809	4.43843e-06
14.5806	4.56786e-06
14.5803	4.29425e-06
14.58	4.1173e-06
14.5797	3.51273e-06
14.5794	3.76504e-06
14.5791	3.9764e-06
14.5788	3.3751e-06
14.5785	3.0294e-06
14.5782	4.45645e-06
14.5778	4.82181e-06
14.5775	5.10525e-06
14.5772	4.97091e-06
14.5769	4.3434e-06
14.5766	4.85949e-06
14.5763	4.82181e-06
14.576	4.85622e-06
14.5757	5.75734e-06
14.5754	3.59956e-06
14.5751	2.67387e-06
14.5748	2.95731e-06
14.5745	2.03981e-06
14.5742	1.83173e-06
14.5739	2.73285e-06
14.5736	3.16539e-06
14.5733	3.08675e-06
14.573	2.42647e-06
14.5727	2.51494e-06
14.5724	3.3751e-06
14.5721	2.78036e-06
14.5717	3.33578e-06
14.5714	3.66182e-06
14.5711	1.7154e-06
14.5708	1.26976e-06
14.5705	2.46415e-06
14.5702	1.44179e-06
14.5699	4.62029e-07
14.5696	-5.7344e-08
14.5693	1.14688e-08
14.569	5.70163e-07
14.5687	-1.91693e-07
14.5684	-5.84909e-07
14.5681	-4.52198e-07
14.5678	2.06438e-07
14.5675	7.70048e-08
14.5672	-8.71629e-07
14.5669	-2.1463e-06
14.5666	-1.10756e-06
14.5663	-5.40672e-07
14.566	3.52256e-07
14.5656	7.02874e-07
14.5653	1.70394e-07
14.565	-5.57056e-07
14.5647	-1.16982e-06
14.5644	-7.40557e-07
14.5641	1.65478e-07
14.5638	-6.38976e-08
14.5635	-3.2768e-07
14.5632	-9.66656e-08
14.5629	1.99885e-07
14.5626	-7.20896e-08
14.5623	7.30726e-07
14.562	1.76783e-06
14.5617	1.01908e-06
14.5614	5.29203e-07
14.5611	2.50675e-07
14.5608	-1.81862e-07
14.5605	-1.42541e-07
14.5602	-1.09937e-06
14.5599	-8.63437e-07
14.5595	-5.68525e-07
14.5592	-1.07479e-06
14.5589	-2.10043e-06
14.5586	-2.58703e-06
14.5583	-1.34513e-06
14.558	-4.16154e-07
14.5577	4.01408e-07
14.5574	-6.07846e-07
14.5571	-8.33946e-07
14.5568	-1.758e-06
14.5565	-2.23969e-06
14.5562	-1.9497e-06
14.5559	-1.35496e-06
14.5556	-6.56998e-07
14.5553	-1.52371e-07
14.555	2.29376e-08
14.5547	-1.35496e-06
14.5544	-1.99721e-06
14.5541	-1.34676e-06
14.5538	-5.43949e-07
14.5534	-1.64659e-06
14.5531	-2.44449e-06
14.5528	-3.56024e-06
14.5525	-3.13917e-06
14.5522	-2.55427e-06
14.5519	-2.85245e-06
14.5516	-3.08838e-06
14.5513	-4.32046e-06
14.551	-4.97746e-06
14.5507	-4.83983e-06
14.5504	-5.0561e-06
14.5501	-4.0321e-06
14.5498	-3.47832e-06
14.5495	-3.86826e-06
14.5492	-3.97967e-06
14.5489	-3.73719e-06
14.5486	-4.1943e-06
14.5483	-4.15171e-06
14.548	-4.51215e-06
14.5477	-3.94035e-06
14.5473	-3.77815e-06
14.547	-4.03702e-06
14.5467	-3.26861e-06
14.5464	-3.51601e-06
14.5461	-3.38493e-06
14.5458	-4.12058e-06
14.5455	-4.90045e-06
14.5452	-5.51649e-06
14.5449	-6.60439e-06
14.5446	-7.23681e-06
14.5443	-7.03037e-06
14.544	-6.81902e-06
14.5437	-7.14179e-06
14.5434	-5.97197e-06
14.5431	-5.10525e-06
14.5428	-5.51485e-06
14.5425	-5.68033e-06
14.5422	-6.06372e-06
14.5419	-6.77806e-06
14.5416	-7.17292e-06
14.5412	-6.99924e-06
14.5409	-6.83868e-06
14.5406	-7.13687e-06
14.5403	-7.06806e-06
14.54	-6.12925e-06
14.5397	-5.44113e-06
14.5394	-5.43785e-06
14.5391	-5.67869e-06
14.5388	-5.96378e-06
14.5385	-6.48151e-06
14.5382	-6.44055e-06
14.5379	-6.12762e-06
14.5376	-6.18004e-06
14.5373	-7.18766e-06
14.537	-7.06478e-06
14.5367	-6.4127e-06
14.5364	-6.97139e-06
14.5361	-7.25647e-06
14.5358	-8.44595e-06
14.5355	-9.15866e-06
14.5351	-8.83098e-06
14.5348	-8.33782e-06
14.5345	-8.43284e-06
14.5342	-9.02595e-06
14.5339	-8.67369e-06
14.5336	-9.47978e-06
14.5333	-9.73046e-06
14.533	-8.38042e-06
14.5327	-7.99048e-06
14.5324	-7.68901e-06
14.5321	-7.56941e-06
14.5318	-8.43612e-06
14.5315	-8.61962e-06
14.5312	-7.76765e-06
14.5309	-8.27392e-06
14.5306	-8.81295e-06
14.5303	-8.23296e-06
14.53	-7.49076e-06
14.5297	-7.32692e-06
14.5294	-8.58522e-06
14.529	-9.43391e-06
14.5287	-9.37329e-06
14.5284	-7.35478e-06
14.5281	-6.77151e-06
14.5278	-8.03799e-06
14.5275	-8.68352e-06
14.5272	-9.59283e-06
14.5269	-1.024e-05
14.5266	-1.04448e-05
14.5263	-1.07512e-05
14.526	-1.18964e-05
14.5257	-1.24453e-05
14.5254	-1.24649e-05
14.5251	-1.36987e-05
14.5248	-1.36135e-05
14.5245	-1.21373e-05
14.5242	-1.12738e-05
14.5239	-1.04497e-05
14.5236	-1.05349e-05
14.5233	-1.04235e-05
14.5229	-1.0856e-05
14.5226	-1.07381e-05
14.5223	-1.05398e-05
14.522	-1.1169e-05
14.5217	-1.12886e-05
14.5214	-1.14573e-05
14.5211	-1.14409e-05
14.5208	-1.31219e-05
14.5205	-1.42541e-05
14.5202	-1.54534e-05
14.5199	-1.44196e-05
14.5196	-1.35381e-05
14.5193	-1.401e-05
14.519	-1.4372e-05
14.5187	-1.35184e-05
14.5184	-1.14065e-05
14.5181	-1.09183e-05
14.5178	-1.10412e-05
14.5175	-1.11231e-05
14.5172	-1.14393e-05
14.5168	-1.19685e-05
14.5165	-1.30138e-05
14.5162	-1.19652e-05
14.5159	-1.217e-05
14.5156	-1.27779e-05
14.5153	-1.36593e-05
14.515	-1.31629e-05
14.5147	-1.20832e-05
14.5144	-1.15098e-05
14.5141	-1.12034e-05
14.5138	-1.12968e-05
14.5135	-1.18194e-05
14.5132	-1.22946e-05
14.5129	-1.2442e-05
14.5126	-1.22388e-05
14.5123	-1.23486e-05
14.512	-1.27451e-05
14.5117	-1.33546e-05
14.5114	-1.33661e-05
14.511	-1.22765e-05
14.5107	-1.21881e-05
14.5104	-1.27074e-05
14.5101	-1.28877e-05
14.5098	-1.30056e-05
14.5095	-1.27123e-05
14.5092	-1.31416e-05
14.5089	-1.36954e-05
14.5086	-1.36937e-05
14.5083	-1.39362e-05
14.508	-1.43819e-05
14.5077	-1.51781e-05
14.5074	-1.57942e-05
14.5071	-1.53518e-05
14.5068	-1.49733e-05
14.5065	-1.50241e-05
14.5062	-1.50176e-05
14.5059	-1.32039e-05
14.5056	-1.23421e-05
14.5053	-1.27959e-05
14.5049	-1.32334e-05
14.5046	-1.29942e-05
14.5043	-1.42197e-05
14.504	-1.54616e-05
14.5037	-1.57237e-05
14.5034	-1.60383e-05
14.5031	-1.52437e-05
14.5028	-1.48668e-05
14.5025	-1.45326e-05
14.5022	-1.5224e-05
14.5019	-1.59662e-05
14.5016	-1.68526e-05
14.5013	-1.64889e-05
14.501	-1.55173e-05
14.5007	-1.57303e-05
14.5004	-1.78782e-05
14.5001	-1.90005e-05
14.4998	-1.80322e-05
14.4995	-1.56353e-05
14.4992	-1.57237e-05
14.4988	-1.70426e-05
14.4985	-1.71803e-05
14.4982	-1.65315e-05
14.4979	-1.56926e-05
14.4976	-1.47948e-05
14.4973	-1.46538e-05
14.497	-1.53289e-05
14.4967	-1.61448e-05
14.4964	-1.67035e-05
14.4961	-1.71803e-05
14.4958	-1.67346e-05
14.4955	-1.61939e-05
14.4952	-1.63103e-05
14.4949	-1.67395e-05
14.4946	-1.68788e-05
14.4943	-1.67674e-05
14.494	-1.66953e-05
14.4937	-1.64381e-05
14.4934	-1.61956e-05
14.4931	-1.64692e-05
14.4927	-1.74326e-05
14.4924	-1.83681e-05
14.4921	-1.77062e-05
14.4918	-1.797e-05
14.4915	-1.81174e-05
14.4912	-1.85025e-05
14.4909	-1.89776e-05
14.4906	-2.08863e-05
14.4903	-2.05849e-05
14.49	-1.79454e-05
14.4897	-1.70115e-05
14.4894	-1.75948e-05
14.4891	-1.96493e-05
14.4888	-2.05505e-05
14.4885	-1.96592e-05
14.4882	-1.90906e-05
14.4879	-1.94052e-05
14.4876	-1.82469e-05
14.4873	-1.73425e-05
14.487	-1.69804e-05
14.4866	-1.81764e-05
14.4863	-1.88826e-05
14.486	-1.95052e-05
14.4857	-1.99803e-05
14.4854	-2.05324e-05
14.4851	-1.97526e-05
14.4848	-2.00606e-05
14.4845	-1.93036e-05
14.4842	-1.82551e-05
14.4839	-1.77848e-05
14.4836	-1.77619e-05
14.4833	-1.75555e-05
14.483	-1.79519e-05
14.4827	-1.83222e-05
14.4824	-1.81027e-05
14.4821	-1.93462e-05
14.4818	-2.00622e-05
14.4815	-2.08503e-05
14.4812	-2.19038e-05
14.4809	-2.17661e-05
14.4805	-2.11239e-05
14.4802	-2.17481e-05
14.4799	-2.14188e-05
14.4796	-2.15482e-05
14.4793	-2.13271e-05
14.479	-2.09748e-05
14.4787	-2.03735e-05
14.4784	-1.93675e-05
14.4781	-2.00786e-05
14.4778	-2.18399e-05
14.4775	-2.16433e-05
14.4772	-2.12091e-05
14.4769	-2.01212e-05
14.4766	-1.98345e-05
14.4763	-1.97771e-05
14.476	-2.05783e-05
14.4757	-2.11747e-05
14.4754	-2.28671e-05
14.4751	-2.36683e-05
14.4748	-2.35831e-05
14.4744	-2.31637e-05
14.4741	-2.26132e-05
14.4738	-2.22609e-05
14.4735	-2.15253e-05
14.4732	-2.18694e-05
14.4729	-2.43745e-05
14.4726	-2.34455e-05
14.4723	-2.21381e-05
14.472	-2.22052e-05
14.4717	-2.36306e-05
14.4714	-2.33161e-05
14.4711	-2.26148e-05
14.4708	-2.16957e-05
14.4705	-2.04997e-05
14.4702	-1.95641e-05
14.4699	-2.10469e-05
14.4696	-2.29212e-05
14.4693	-2.28508e-05
14.469	-2.33423e-05
14.4687	-2.29966e-05
14.4683	-2.18612e-05
14.468	-2.24231e-05
14.4677	-2.31735e-05
14.4674	-2.32915e-05
14.4671	-2.31883e-05
14.4668	-2.32735e-05
14.4665	-2.32374e-05
14.4662	-2.34209e-05
14.4659	-2.38567e-05
14.4656	-2.48201e-05
14.4653	-2.51986e-05
14.465	-2.4984e-05
14.4647	-2.28409e-05
14.4644	-2.20037e-05
14.4641	-2.25608e-05
14.4638	-2.27754e-05
14.4635	-2.33112e-05
14.4632	-2.44777e-05
14.4629	-2.52133e-05
14.4626	-2.43204e-05
14.4622	-2.53116e-05
14.4619	-2.65929e-05
14.4616	-2.68665e-05
14.4613	-2.55099e-05
14.461	-2.53739e-05
14.4607	-2.75677e-05
14.4604	-2.73285e-05
14.4601	-2.59834e-05
14.4598	-2.58507e-05
14.4595	-2.63029e-05
14.4592	-2.53837e-05
14.4589	-2.38109e-05
14.4586	-2.2564e-05
14.4583	-2.17842e-05
14.458	-2.35356e-05
14.4577	-2.41385e-05
14.4574	-2.36257e-05
14.4571	-2.4345e-05
14.4568	-2.34013e-05
14.4565	-2.19824e-05
14.4561	-2.24543e-05
14.4558	-2.25231e-05
14.4555	-2.34275e-05
14.4552	-2.47448e-05
14.4549	-2.59211e-05
14.4546	-2.62177e-05
14.4543	-2.52183e-05
14.454	-2.4943e-05
14.4537	-2.52543e-05
14.4534	-2.531e-05
14.4531	-2.50888e-05
14.4528	-2.49299e-05
14.4525	-2.5192e-05
14.4522	-2.5926e-05
14.4519	-2.69255e-05
14.4516	-2.65028e-05
14.4513	-2.48693e-05
14.451	-2.43827e-05
14.4507	-2.54001e-05
14.4504	-2.44367e-05
14.45	-2.47366e-05
14.4497	-2.5718e-05
14.4494	-2.59031e-05
14.4491	-2.64503e-05
14.4488	-2.68501e-05
14.4485	-2.77447e-05
14.4482	-2.83574e-05
14.4479	-2.73498e-05
14.4476	-2.7766e-05
14.4473	-2.92078e-05
14.447	-2.87146e-05
14.4467	-2.81313e-05
14.4464	-2.92995e-05
14.4461	-2.88063e-05
14.4458	-2.83853e-05
14.4455	-2.95535e-05
14.4452	-2.98336e-05
14.4449	-2.89686e-05
14.4446	-2.81379e-05
14.4443	-2.73285e-05
14.4439	-2.71073e-05
14.4436	-2.77512e-05
14.4433	-2.85704e-05
14.443	-2.80871e-05
14.4427	-2.88555e-05
14.4424	-2.93487e-05
14.4421	-2.85229e-05
14.4418	-2.81625e-05
14.4415	-2.82427e-05
14.4412	-2.90832e-05
14.4409	-3.0294e-05
14.4406	-2.91897e-05
14.4403	-2.87785e-05
14.44	-2.83197e-05
14.4397	-2.78102e-05
14.4394	-2.70713e-05
14.4391	-2.76365e-05
14.4388	-3.00319e-05
14.4385	-3.03464e-05
14.4382	-3.00483e-05
14.4378	-2.96829e-05
14.4375	-2.92553e-05
14.4372	-2.92012e-05
14.4369	-2.84738e-05
14.4366	-2.73105e-05
14.4363	-2.77152e-05
14.436	-2.81887e-05
14.4357	-2.83525e-05
14.4354	-2.81969e-05
14.4351	-2.83394e-05
14.4348	-2.82493e-05
14.4345	-2.78266e-05
14.4342	-2.76234e-05
14.4339	-2.77742e-05
14.4336	-2.83378e-05
14.4333	-2.83656e-05
14.433	-2.78397e-05
14.4327	-2.76857e-05
14.4324	-2.81264e-05
14.4321	-2.92766e-05
14.4317	-3.1259e-05
14.4314	-3.05267e-05
14.4311	-3.02219e-05
14.4308	-3.04398e-05
14.4305	-3.06201e-05
14.4302	-3.11017e-05
14.4299	-3.0489e-05
14.4296	-2.9637e-05
14.4293	-3.01482e-05
14.429	-3.09543e-05
14.4287	-3.08675e-05
14.4284	-3.1472e-05
14.4281	-3.23142e-05
14.4278	-3.16637e-05
14.4275	-3.13377e-05
14.4272	-3.1957e-05
14.4269	-3.20029e-05
14.4266	-3.09592e-05
14.4263	-3.12836e-05
14.426	-3.11394e-05
14.4256	-3.0353e-05
14.4253	-2.95911e-05
14.425	-3.07954e-05
14.4247	-3.17997e-05
14.4244	-3.0779e-05
14.4241	-3.08265e-05
14.4238	-3.13246e-05
14.4235	-3.10903e-05
14.4232	-3.15916e-05
14.4229	-3.2514e-05
14.4226	-3.26599e-05
14.4223	-3.1975e-05
14.422	-3.06856e-05
14.4217	-2.93601e-05
14.4214	-3.0158e-05
14.4211	-3.06872e-05
14.4208	-3.17112e-05
14.4205	-3.24403e-05
14.4202	-3.33611e-05
14.4199	-3.38543e-05
14.4195	-3.31203e-05
14.4192	-3.34758e-05
14.4189	-3.32595e-05
14.4186	-3.28319e-05
14.4183	-3.28696e-05
14.418	-3.25665e-05
14.4177	-3.20258e-05
14.4174	-3.25009e-05
14.4171	-3.37478e-05
14.4168	-3.51568e-05
14.4165	-3.4123e-05
14.4162	-3.25812e-05
14.4159	-3.14687e-05
14.4156	-3.18718e-05
14.4153	-3.33611e-05
14.415	-3.31923e-05
14.4147	-3.23207e-05
14.4144	-3.07905e-05
14.4141	-3.04972e-05
14.4138	-3.16719e-05
14.4134	-3.36757e-05
14.4131	-3.60104e-05
14.4128	-3.56745e-05
14.4125	-3.53305e-05
14.4122	-3.48176e-05
14.4119	-3.45162e-05
14.4116	-3.48176e-05
14.4113	-3.43867e-05
14.411	-3.37494e-05
14.4107	-3.20733e-05
14.4104	-3.16473e-05
14.4101	-3.32481e-05
14.4098	-3.44326e-05
14.4095	-3.54664e-05
14.4092	-3.59367e-05
14.4089	-3.57761e-05
14.4086	-3.49209e-05
14.4083	-3.53337e-05
14.408	-3.4988e-05
14.4077	-3.50126e-05
14.4073	-3.5088e-05
14.407	-3.48455e-05
14.4067	-3.56483e-05
14.4064	-3.69492e-05
14.4061	-3.79912e-05
14.4058	-3.66002e-05
14.4055	-3.55975e-05
14.4052	-3.54206e-05
14.4049	-3.60251e-05
14.4046	-3.52125e-05
14.4043	-3.4449e-05
14.404	-3.44211e-05
14.4037	-3.30416e-05
14.4034	-3.28057e-05
14.4031	-3.28106e-05
14.4028	-3.35528e-05
14.4025	-3.39886e-05
14.4022	-3.29269e-05
14.4019	-3.2401e-05
14.4016	-3.38002e-05
14.4012	-3.46718e-05
14.4009	-3.38149e-05
14.4006	-3.33906e-05
14.4003	-3.42589e-05
14.4	-3.44359e-05
14.3997	-3.50716e-05
14.3994	-3.67313e-05
14.3991	-3.67444e-05
14.3988	-3.7113e-05
14.3985	-3.6243e-05
14.3982	-3.61071e-05
14.3979	-3.66412e-05
14.3976	-3.56368e-05
14.3973	-3.47357e-05
14.397	-3.3851e-05
14.3967	-3.46423e-05
14.3964	-3.40443e-05
14.3961	-3.46866e-05
14.3958	-3.56057e-05
14.3955	-3.60219e-05
14.3951	-3.72703e-05
14.3948	-3.71261e-05
14.3945	-3.85876e-05
14.3942	-3.87416e-05
14.3939	-3.70049e-05
14.3936	-3.47996e-05
14.3933	-3.41803e-05
14.393	-3.39083e-05
14.3927	-3.50011e-05
14.3924	-3.49749e-05
14.3921	-3.42786e-05
14.3918	-3.49684e-05
14.3915	-3.6379e-05
14.3912	-3.72785e-05
14.3909	-3.72261e-05
14.3906	-3.77209e-05
14.3903	-3.75472e-05
14.39	-3.76701e-05
14.3897	-3.60612e-05
14.3894	-3.48242e-05
14.389	-3.642e-05
14.3887	-3.63348e-05
14.3884	-3.53829e-05
14.3881	-3.64265e-05
14.3878	-3.84811e-05
14.3875	-3.80338e-05
14.3872	-3.77258e-05
14.3869	-3.77864e-05
14.3866	-3.9025e-05
14.3863	-3.92692e-05
14.386	-3.88923e-05
14.3857	-3.90595e-05
14.3854	-3.92561e-05
14.3851	-3.91561e-05
14.3848	-3.94838e-05
14.3845	-3.90201e-05
14.3842	-3.8083e-05
14.3839	-3.81747e-05
14.3836	-3.66838e-05
14.3833	-3.54058e-05
14.3829	-3.48504e-05
14.3826	-3.5899e-05
14.3823	-3.78421e-05
14.382	-3.77881e-05
14.3817	-3.75603e-05
14.3814	-3.71753e-05
14.3811	-3.57712e-05
14.3808	-3.66494e-05
14.3805	-3.68329e-05
14.3802	-3.62512e-05
14.3799	-3.64167e-05
14.3796	-3.63561e-05
14.3793	-3.67149e-05
14.379	-3.73965e-05
14.3787	-3.69312e-05
14.3784	-3.75587e-05
14.3781	-3.80223e-05
14.3778	-3.84319e-05
14.3775	-3.81321e-05
14.3772	-3.88399e-05
14.3768	-3.90562e-05
14.3765	-3.89235e-05
14.3762	-3.85679e-05
14.3759	-3.90709e-05
14.3756	-3.73588e-05
14.3753	-3.61677e-05
14.375	-3.70344e-05
14.3747	-3.82501e-05
14.3744	-3.81714e-05
14.3741	-3.74456e-05
14.3738	-3.72621e-05
14.3735	-3.69738e-05
14.3732	-3.73785e-05
14.3729	-3.78192e-05
14.3726	-3.82468e-05
14.3723	-3.78323e-05
14.372	-3.9374e-05
14.3717	-3.96214e-05
14.3714	-3.80699e-05
14.3711	-3.69246e-05
14.3707	-3.79191e-05
14.3704	-3.9279e-05
14.3701	-3.97967e-05
14.3698	-3.96001e-05
14.3695	-4.09715e-05
14.3692	-3.9818e-05
14.3689	-3.8545e-05
14.3686	-3.87711e-05
14.3683	-3.86728e-05
14.368	-3.97394e-05
14.3677	-4.04079e-05
14.3674	-3.93789e-05
14.3671	-4.01506e-05
14.3668	-4.10075e-05
14.3665	-4.1404e-05
14.3662	-3.98934e-05
14.3659	-3.84352e-05
14.3656	-3.91004e-05
14.3653	-3.96132e-05
14.365	-4.04816e-05
14.3646	-4.07814e-05
14.3643	-4.03898e-05
14.364	-4.10583e-05
14.3637	-4.14171e-05
14.3634	-3.97656e-05
14.3631	-3.85188e-05
14.3628	-3.97574e-05
14.3625	-4.10894e-05
14.3622	-4.12664e-05
14.3619	-4.09272e-05
14.3616	-3.87957e-05
14.3613	-3.73064e-05
14.361	-3.80666e-05
14.3607	-3.81583e-05
14.3604	-3.94592e-05
14.3601	-4.01457e-05
14.3598	-4.00769e-05
14.3595	-3.77373e-05
14.3592	-3.59055e-05
14.3589	-3.71065e-05
14.3585	-3.93593e-05
14.3582	-4.16088e-05
14.3579	-4.20626e-05
14.3576	-4.15187e-05
14.3573	-4.24886e-05
14.357	-4.31325e-05
14.3567	-4.30473e-05
14.3564	-4.34012e-05
14.3561	-4.3937e-05
14.3558	-4.37551e-05
14.3555	-4.1907e-05
14.3552	-4.06405e-05
14.3549	-3.92233e-05
14.3546	-3.95117e-05
14.3543	-3.91447e-05
14.354	-3.88891e-05
14.3537	-4.1522e-05
14.3534	-4.2351e-05
14.3531	-4.23559e-05
14.3528	-4.20643e-05
14.3524	-4.19529e-05
14.3521	-4.21347e-05
14.3518	-4.13565e-05
14.3515	-4.15597e-05
14.3512	-4.33439e-05
14.3509	-4.3085e-05
14.3506	-4.29244e-05
14.3503	-4.24034e-05
14.35	-4.31309e-05
14.3497	-4.37912e-05
14.3494	-4.26623e-05
14.3491	-4.16662e-05
14.3488	-4.04914e-05
14.3485	-4.16989e-05
14.3482	-4.15547e-05
14.3479	-4.18202e-05
14.3476	-4.19381e-05
14.3473	-4.14695e-05
14.347	-4.12664e-05
14.3467	-4.08338e-05
14.3463	-3.87645e-05
14.346	-3.9818e-05
14.3457	-4.05438e-05
14.3454	-4.12811e-05
14.3451	-4.22117e-05
14.3448	-4.30014e-05
14.3445	-4.39566e-05
14.3442	-4.35388e-05
14.3439	-4.24706e-05
14.3436	-4.08846e-05
14.3433	-4.05094e-05
14.343	-4.08027e-05
14.3427	-4.07749e-05
14.3424	-3.98754e-05
14.3421	-3.94822e-05
14.3418	-4.07765e-05
14.3415	-4.26951e-05
14.3412	-4.17759e-05
14.3409	-4.13647e-05
14.3406	-4.11058e-05
14.3402	-3.96673e-05
14.3399	-3.86269e-05
14.3396	-4.03112e-05
14.3393	-4.09453e-05
14.339	-4.11091e-05
14.3387	-4.11124e-05
14.3384	-3.97246e-05
14.3381	-4.0634e-05
14.3378	-4.20168e-05
14.3375	-4.28458e-05
14.3372	-4.31768e-05
14.3369	-4.53263e-05
14.3366	-4.62275e-05
14.3363	-4.35438e-05
14.336	-4.16563e-05
14.3357	-4.23854e-05
14.3354	-4.19381e-05
14.3351	-4.2487e-05
14.3348	-4.3044e-05
14.3345	-4.27508e-05
14.3341	-4.24182e-05
14.3338	-4.34422e-05
14.3335	-4.38354e-05
14.3332	-4.26574e-05
14.3329	-4.21429e-05
14.3326	-4.19611e-05
14.3323	-4.32603e-05
14.332	-4.35732e-05
14.3317	-4.33848e-05
14.3314	-4.5459e-05
14.3311	-4.59801e-05
14.3308	-4.49069e-05
14.3305	-4.41713e-05
14.3302	-4.41352e-05
14.3299	-4.50167e-05
14.3296	-4.46677e-05
14.3293	-4.35683e-05
14.329	-4.31243e-05
14.3287	-4.21151e-05
14.3284	-4.18595e-05
14.328	-4.13843e-05
14.3277	-4.13745e-05
14.3274	-4.33865e-05
14.3271	-4.49331e-05
14.3268	-4.33848e-05
14.3265	-4.39157e-05
14.3262	-4.61488e-05
14.3259	-4.51019e-05
14.3256	-4.30129e-05
14.3253	-4.18873e-05
14.325	-4.11468e-05
14.3247	-4.19234e-05
14.3244	-4.53935e-05
14.3241	-4.71204e-05
14.3238	-4.55606e-05
14.3235	-4.67468e-05
14.3232	-4.75152e-05
14.3229	-4.51133e-05
14.3226	-4.50937e-05
14.3223	-4.45022e-05
14.3219	-4.38239e-05
14.3216	-4.47398e-05
14.3213	-4.5056e-05
14.321	-4.34356e-05
14.3207	-4.20905e-05
14.3204	-4.1363e-05
14.3201	-4.06782e-05
14.3198	-4.0534e-05
14.3195	-4.1327e-05
14.3192	-4.09125e-05
14.3189	-4.18955e-05
14.3186	-4.183e-05
14.3183	-4.31194e-05
14.318	-4.32292e-05
14.3177	-4.41352e-05
14.3174	-4.48233e-05
14.3171	-4.4571e-05
14.3168	-4.36535e-05
14.3165	-4.38206e-05
14.3162	-4.47873e-05
14.3158	-4.59309e-05
14.3155	-4.5985e-05
14.3152	-4.56081e-05
14.3149	-4.56688e-05
14.3146	-4.66354e-05
14.3143	-4.39321e-05
14.314	-4.20905e-05
14.3137	-4.27901e-05
14.3134	-4.35601e-05
14.3131	-4.3257e-05
14.3128	-4.28114e-05
14.3125	-4.37518e-05
14.3122	-4.40009e-05
14.3119	-4.4807e-05
14.3116	-4.42057e-05
14.3113	-4.28589e-05
14.311	-4.34749e-05
14.3107	-4.47529e-05
14.3104	-4.54738e-05
14.3101	-4.51559e-05
14.3097	-4.63651e-05
14.3094	-4.6334e-05
14.3091	-4.59407e-05
14.3088	-4.85442e-05
14.3085	-4.83852e-05
14.3082	-4.68468e-05
14.3079	-4.59211e-05
14.3076	-4.4943e-05
14.3073	-4.32046e-05
14.307	-4.318e-05
14.3067	-4.55197e-05
14.3064	-4.59375e-05
14.3061	-4.50609e-05
14.3058	-4.49577e-05
14.3055	-4.51232e-05
14.3052	-4.5364e-05
14.3049	-4.55246e-05
14.3046	-4.46923e-05
14.3043	-4.44498e-05
14.304	-4.51658e-05
14.3036	-4.59407e-05
14.3033	-4.47447e-05
14.303	-4.44006e-05
14.3027	-4.50626e-05
14.3024	-4.50085e-05
14.3021	-4.58932e-05
14.3018	-4.6719e-05
14.3015	-4.72941e-05
14.3012	-4.80559e-05
14.3009	-4.6773e-05
14.3006	-4.69713e-05
14.3003	-4.63864e-05
14.3	-4.40386e-05
14.2997	-4.38977e-05
14.2994	-4.55672e-05
14.2991	-4.68566e-05
14.2988	-4.59915e-05
14.2985	-4.48561e-05
14.2982	-4.34323e-05
14.2979	-4.19234e-05
14.2975	-4.2931e-05
14.2972	-4.41352e-05
14.2969	-4.33504e-05
14.2966	-4.38911e-05
14.2963	-4.48659e-05
14.296	-4.50527e-05
14.2957	-4.48217e-05
14.2954	-4.53771e-05
14.2951	-4.54394e-05
14.2948	-4.49823e-05
14.2945	-4.50167e-05
14.2942	-4.57982e-05
14.2939	-4.53378e-05
14.2936	-4.59293e-05
14.2933	-4.82755e-05
14.293	-4.77725e-05
14.2927	-4.7548e-05
14.2924	-4.74644e-05
14.2921	-4.74006e-05
14.2918	-4.73694e-05
14.2914	-4.62045e-05
14.2911	-4.59129e-05
14.2908	-4.68566e-05
14.2905	-4.78298e-05
14.2902	-4.77381e-05
14.2899	-4.65437e-05
14.2896	-4.3547e-05
14.2893	-4.32718e-05
14.289	-4.39321e-05
14.2887	-4.46595e-05
14.2884	-4.46022e-05
14.2881	-4.62684e-05
14.2878	-4.81149e-05
14.2875	-4.85999e-05
14.2872	-4.85556e-05
14.2869	-4.81378e-05
14.2866	-4.62897e-05
14.2863	-4.53968e-05
14.286	-4.53116e-05
14.2857	-4.608e-05
14.2853	-4.76414e-05
14.285	-4.65994e-05
14.2847	-4.58539e-05
14.2844	-4.50134e-05
14.2841	-4.45792e-05
14.2838	-4.64929e-05
14.2835	-4.57327e-05
14.2832	-4.34536e-05
14.2829	-4.33979e-05
14.2826	-4.3783e-05
14.2823	-4.34307e-05
14.282	-4.47414e-05
14.2817	-4.59424e-05
14.2814	-4.63454e-05
14.2811	-4.75873e-05
14.2808	-4.77069e-05
14.2805	-4.57294e-05
14.2802	-4.43974e-05
14.2799	-4.49282e-05
14.2796	-4.70614e-05
14.2792	-4.89734e-05
14.2789	-4.90996e-05
14.2786	-4.58359e-05
14.2783	-4.41467e-05
14.278	-4.40238e-05
14.2777	-4.64175e-05
14.2774	-4.74431e-05
14.2771	-4.7222e-05
14.2768	-4.89669e-05
14.2765	-4.95288e-05
14.2762	-4.62389e-05
14.2759	-4.42434e-05
14.2756	-4.50281e-05
14.2753	-4.42008e-05
14.275	-4.39304e-05
14.2747	-4.502e-05
14.2744	-4.59096e-05
14.2741	-4.5595e-05
14.2738	-4.42974e-05
14.2735	-4.39026e-05
14.2731	-4.56425e-05
14.2728	-4.65699e-05
14.2725	-4.66813e-05
14.2722	-4.57933e-05
14.2719	-4.67436e-05
14.2716	-4.62471e-05
14.2713	-4.45809e-05
14.271	-4.54214e-05
14.2707	-4.66371e-05
14.2704	-4.63553e-05
14.2701	-4.43941e-05
14.2698	-4.39632e-05
14.2695	-4.52592e-05
14.2692	-4.64732e-05
14.2689	-4.76398e-05
14.2686	-4.81477e-05
14.2683	-4.68861e-05
14.268	-4.76692e-05
14.2677	-4.86277e-05
14.2674	-4.64306e-05
14.267	-4.44563e-05
14.2667	-4.58949e-05
14.2664	-4.55819e-05
14.2661	-4.56835e-05
14.2658	-4.53083e-05
14.2655	-4.59751e-05
14.2652	-4.57245e-05
14.2649	-4.51412e-05
14.2646	-4.53984e-05
14.2643	-4.58621e-05
14.264	-4.58899e-05
14.2637	-4.45284e-05
14.2634	-4.35814e-05
14.2631	-4.36437e-05
14.2628	-4.35536e-05
14.2625	-4.29425e-05
14.2622	-4.52297e-05
14.2619	-4.74989e-05
14.2616	-4.75464e-05
14.2613	-4.72924e-05
14.2609	-4.75939e-05
14.2606	-4.76365e-05
14.2603	-4.74448e-05
14.26	-4.75218e-05
14.2597	-4.67567e-05
14.2594	-4.51494e-05
14.2591	-4.41696e-05
14.2588	-4.47414e-05
14.2585	-4.53902e-05
14.2582	-4.6483e-05
14.2579	-4.70893e-05
14.2576	-4.64273e-05
14.2573	-4.73629e-05
14.257	-4.72351e-05
14.2567	-4.53558e-05
14.2564	-4.4494e-05
14.2561	-4.37764e-05
14.2558	-4.47775e-05
14.2555	-4.60833e-05
14.2552	-4.6044e-05
14.2548	-4.64044e-05
14.2545	-4.84114e-05
14.2542	-4.84835e-05
14.2539	-4.67665e-05
14.2536	-4.50609e-05
14.2533	-4.66633e-05
14.253	-4.80543e-05
14.2527	-4.77086e-05
14.2524	-4.55213e-05
14.2521	-4.54623e-05
14.2518	-4.52362e-05
14.2515	-4.54164e-05
14.2512	-4.54345e-05
14.2509	-4.48954e-05
14.2506	-4.54558e-05
14.2503	-4.47791e-05
14.25	-4.3416e-05
14.2497	-4.4304e-05
14.2494	-4.59194e-05
14.2491	-4.60718e-05
14.2487	-4.64847e-05
14.2484	-4.61292e-05
14.2481	-4.6311e-05
14.2478	-4.57523e-05
14.2475	-4.55442e-05
14.2472	-4.53476e-05
14.2469	-4.59768e-05
14.2466	-4.6773e-05
14.2463	-4.6198e-05
14.246	-4.66469e-05
14.2457	-4.67272e-05
14.2454	-4.64503e-05
14.2451	-4.73367e-05
14.2448	-4.91635e-05
14.2445	-4.84377e-05
14.2442	-4.75988e-05
14.2439	-4.74743e-05
14.2436	-4.74087e-05
14.2433	-4.75021e-05
14.243	-4.72859e-05
14.2426	-4.73317e-05
14.2423	-4.7625e-05
14.242	-4.70598e-05
14.2417	-4.70942e-05
14.2414	-4.75365e-05
14.2411	-4.84246e-05
14.2408	-4.90242e-05
14.2405	-4.79756e-05
14.2402	-4.74366e-05
14.2399	-4.64175e-05
14.2396	-4.4168e-05
14.2393	-4.50396e-05
14.239	-4.53673e-05
14.2387	-4.50396e-05
14.2384	-4.58801e-05
14.2381	-4.59948e-05
14.2378	-4.60587e-05
14.2375	-4.65469e-05
14.2372	-4.60079e-05
14.2369	-4.61406e-05
14.2365	-4.78298e-05
14.2362	-4.75595e-05
14.2359	-4.69795e-05
14.2356	-4.86146e-05
14.2353	-4.88653e-05
14.235	-4.89832e-05
14.2347	-4.87588e-05
14.2344	-4.83803e-05
14.2341	-4.83181e-05
14.2338	-4.71908e-05
14.2335	-4.48758e-05
14.2332	-4.47594e-05
14.2329	-4.60866e-05
14.2326	-4.7358e-05
14.2323	-4.6814e-05
14.232	-4.52116e-05
14.2317	-4.45252e-05
14.2314	-4.63045e-05
14.2311	-4.81214e-05
14.2308	-4.65895e-05
14.2304	-4.67436e-05
14.2301	-4.76627e-05
14.2298	-4.7838e-05
14.2295	-4.84344e-05
14.2292	-4.93289e-05
14.2289	-4.77233e-05
14.2286	-4.79887e-05
14.2283	-4.87391e-05
14.228	-4.96992e-05
14.2277	-4.81493e-05
14.2274	-4.63241e-05
14.2271	-4.72498e-05
14.2268	-4.7068e-05
14.2265	-4.59981e-05
14.2262	-4.49462e-05
14.2259	-4.57146e-05
14.2256	-4.68402e-05
14.2253	-4.72351e-05
14.225	-4.69762e-05
14.2247	-4.76643e-05
14.2243	-4.88849e-05
14.224	-5.0407e-05
14.2237	-4.98549e-05
14.2234	-4.79117e-05
14.2231	-4.58605e-05
14.2228	-4.53263e-05
14.2225	-4.70532e-05
14.2222	-4.85589e-05
14.2219	-4.8164e-05
14.2216	-4.79183e-05
14.2213	-4.78282e-05
14.221	-4.72252e-05
14.2207	-4.78069e-05
14.2204	-4.90914e-05
14.2201	-4.95272e-05
14.2198	-4.93126e-05
14.2195	-4.94141e-05
14.2192	-4.67616e-05
14.2188	-4.65617e-05
14.2186	-4.73743e-05
14.2182	-4.81837e-05
14.2179	-4.90406e-05
14.2176	-5.04529e-05
14.2173	-5.02563e-05
14.217	-4.97467e-05
14.2167	-4.73399e-05
14.2164	-4.5677e-05
14.2161	-4.69156e-05
14.2158	-4.64978e-05
14.2155	-4.66174e-05
14.2152	-4.73645e-05
14.2149	-4.85474e-05
14.2146	-4.81362e-05
14.2143	-4.79134e-05
14.214	-4.96501e-05
14.2137	-4.7874e-05
14.2134	-4.56163e-05
14.2131	-4.44711e-05
14.2127	-4.55279e-05
14.2125	-4.69729e-05
14.2121	-4.82951e-05
14.2118	-4.84295e-05
14.2115	-4.83131e-05
14.2112	-4.95321e-05
14.2109	-4.89046e-05
14.2106	-4.84278e-05
14.2103	-4.75005e-05
14.21	-4.58654e-05
14.2097	-4.57196e-05
14.2094	-4.77823e-05
14.2091	-4.81739e-05
14.2088	-4.67206e-05
14.2085	-4.76185e-05
14.2082	-4.80936e-05
14.2079	-4.82722e-05
14.2076	-4.92503e-05
14.2073	-4.94551e-05
14.207	-5.014e-05
14.2066	-4.91225e-05
14.2064	-4.84442e-05
14.206	-4.99286e-05
14.2057	-5.1082e-05
14.2054	-5.01481e-05
14.2051	-5.10984e-05
14.2048	-5.2183e-05
14.2045	-5.20782e-05
14.2042	-5.31366e-05
14.2039	-5.23518e-05
14.2036	-4.96419e-05
14.2033	-4.90701e-05
14.203	-4.80313e-05
14.2027	-4.81051e-05
14.2024	-4.86588e-05
14.2021	-4.86081e-05
14.2018	-4.85638e-05
14.2015	-4.89783e-05
14.2012	-4.93486e-05
14.2009	-4.87752e-05
14.2005	-4.82279e-05
14.2003	-4.81477e-05
14.1999	-4.80608e-05
14.1996	-4.82804e-05
14.1993	-4.7897e-05
14.199	-4.7879e-05
14.1987	-4.85622e-05
14.1984	-4.90619e-05
14.1981	-4.95796e-05
14.1978	-4.88145e-05
14.1975	-4.71122e-05
14.1972	-4.69221e-05
14.1969	-4.79085e-05
14.1966	-4.96419e-05
14.1963	-5.13327e-05
14.196	-5.14785e-05
14.1957	-4.99941e-05
14.1954	-4.89701e-05
14.1951	-4.90275e-05
14.1948	-5.00122e-05
14.1944	-5.15146e-05
14.1942	-5.00105e-05
14.1938	-4.67698e-05
14.1935	-4.59325e-05
14.1932	-4.76512e-05
14.1929	-4.75808e-05
14.1926	-4.59588e-05
14.1923	-4.65175e-05
14.192	-4.6719e-05
14.1917	-4.75382e-05
14.1914	-4.9211e-05
14.1911	-4.84033e-05
14.1908	-4.811e-05
14.1905	-4.78396e-05
14.1902	-4.80936e-05
14.1899	-4.91848e-05
14.1896	-4.99433e-05
14.1893	-4.94469e-05
14.189	-4.73891e-05
14.1887	-4.67681e-05
14.1883	-4.71564e-05
14.1881	-4.71319e-05
14.1877	-4.80592e-05
14.1874	-4.76152e-05
14.1871	-4.65551e-05
14.1868	-4.81395e-05
14.1865	-4.71761e-05
14.1862	-4.69811e-05
14.1859	-4.71859e-05
14.1856	-4.73891e-05
14.1853	-4.76201e-05
14.185	-4.79543e-05
14.1847	-4.81214e-05
14.1844	-4.88391e-05
14.1841	-5.03087e-05
14.1838	-5.01596e-05
14.1835	-4.8187e-05
14.1832	-4.84426e-05
14.1829	-4.94764e-05
14.1826	-5.09706e-05
14.1822	-5.03464e-05
14.182	-5.00711e-05
14.1816	-5.06872e-05
14.1813	-5.01105e-05
14.181	-4.96501e-05
14.1807	-4.84164e-05
14.1804	-4.79216e-05
14.1801	-4.80838e-05
14.1798	-4.79969e-05
14.1795	-4.77512e-05
14.1792	-4.61373e-05
14.1789	-4.46251e-05
14.1786	-4.40402e-05
14.1783	-4.31178e-05
14.178	-4.47693e-05
14.1777	-4.55426e-05
14.1774	-4.49298e-05
14.1771	-4.59358e-05
14.1768	-4.75611e-05
14.1765	-4.72302e-05
14.1761	-4.61832e-05
14.1759	-4.69795e-05
14.1755	-4.78757e-05
14.1752	-4.67681e-05
14.1749	-4.65224e-05
14.1746	-4.64749e-05
14.1743	-4.76479e-05
14.174	-4.78757e-05
14.1737	-4.93257e-05
14.1734	-4.9537e-05
14.1731	-4.80281e-05
14.1728	-4.87408e-05
14.1725	-4.93863e-05
14.1722	-4.90553e-05
14.1719	-4.90177e-05
14.1716	-4.81116e-05
14.1713	-4.94371e-05
14.171	-4.89751e-05
14.1707	-4.84114e-05
14.1704	-4.8164e-05
14.17	-4.86359e-05
14.1698	-4.92896e-05
14.1694	-4.87031e-05
14.1691	-4.9791e-05
14.1688	-4.98909e-05
14.1685	-4.98958e-05
14.1682	-4.94404e-05
14.1679	-4.93715e-05
14.1676	-4.83557e-05
14.1673	-4.67288e-05
14.167	-4.80526e-05
14.1667	-5.00269e-05
14.1664	-4.93715e-05
14.1661	-4.99122e-05
14.1658	-4.94174e-05
14.1655	-4.98582e-05
14.1652	-5.03218e-05
14.1649	-4.82771e-05
14.1646	-4.68435e-05
14.1643	-4.75365e-05
14.1639	-4.83885e-05
14.1637	-4.90258e-05
14.1633	-4.93994e-05
14.163	-4.98401e-05
14.1627	-4.9057e-05
14.1624	-4.66616e-05
14.1621	-4.68812e-05
14.1618	-4.71663e-05
14.1615	-4.65535e-05
14.1612	-4.76856e-05
14.1609	-4.90357e-05
14.1606	-4.96779e-05
14.1603	-4.99024e-05
14.16	-4.93715e-05
14.1597	-4.86228e-05
14.1594	-4.91209e-05
14.1591	-5.03267e-05
14.1588	-5.02989e-05
14.1585	-5.0715e-05
14.1582	-4.8903e-05
14.1578	-4.74972e-05
14.1576	-4.70024e-05
14.1572	-4.8921e-05
14.1569	-5.08543e-05
14.1566	-5.06642e-05
14.1563	-4.83426e-05
14.156	-4.87916e-05
14.1557	-5.07494e-05
14.1554	-5.33938e-05
14.1551	-5.19602e-05
14.1548	-5.12229e-05
14.1545	-5.16309e-05
14.1542	-5.01105e-05
14.1539	-4.85016e-05
14.1536	-4.95026e-05
14.1533	-5.05496e-05
14.153	-5.06167e-05
14.1527	-5.01957e-05
14.1524	-5.0004e-05
14.1521	-5.11164e-05
14.1517	-5.26975e-05
14.1515	-5.06429e-05
14.1511	-4.88489e-05
14.1508	-4.94666e-05
14.1505	-5.02596e-05
14.1502	-5.05496e-05
14.1499	-5.20602e-05
14.1496	-5.12852e-05
14.1493	-4.99286e-05
14.149	-5.02071e-05
14.1487	-4.89423e-05
14.1484	-4.90357e-05
14.1481	-4.95256e-05
14.1478	-5.15178e-05
14.1475	-5.13081e-05
14.1472	-4.81853e-05
14.1469	-4.71908e-05
14.1466	-4.76791e-05
14.1463	-4.78708e-05
14.146	-4.6873e-05
14.1456	-4.66551e-05
14.1454	-4.73973e-05
14.145	-4.87686e-05
14.1447	-4.88178e-05
14.1444	-4.94207e-05
14.1441	-4.8513e-05
14.1438	-4.72678e-05
14.1435	-4.65715e-05
14.1432	-4.74825e-05
14.1429	-4.89521e-05
14.1426	-4.98369e-05
14.1423	-5.02612e-05
14.142	-5.03153e-05
14.1417	-4.96173e-05
14.1414	-4.88096e-05
14.1411	-4.91094e-05
14.1408	-4.99597e-05
14.1405	-4.9596e-05
14.1402	-4.74071e-05
14.1399	-4.80952e-05
14.1395	-4.92601e-05
14.1393	-4.83705e-05
14.1389	-4.84327e-05
14.1386	-4.92339e-05
14.1383	-5.17439e-05
14.138	-5.17915e-05
14.1377	-5.0679e-05
14.1374	-4.91635e-05
14.1371	-4.91504e-05
14.1368	-4.95944e-05
14.1365	-4.94289e-05
14.1362	-5.04594e-05
14.1359	-5.21699e-05
14.1356	-5.30186e-05
14.1353	-5.1585e-05
14.135	-5.06675e-05
14.1347	-4.90471e-05
14.1344	-4.90488e-05
14.1341	-4.89439e-05
14.1338	-4.91979e-05
14.1334	-4.90717e-05
14.1332	-4.97697e-05
14.1328	-5.04562e-05
14.1325	-4.88636e-05
14.1322	-4.67927e-05
14.1319	-4.58719e-05
14.1316	-4.65469e-05
14.1313	-4.6252e-05
14.131	-4.7163e-05
14.1307	-4.66665e-05
14.1304	-4.73825e-05
14.1301	-4.77397e-05
14.1298	-4.76381e-05
14.1295	-4.82198e-05
14.1292	-4.83623e-05
14.1289	-4.72105e-05
14.1286	-4.62766e-05
14.1283	-4.41205e-05
14.128	-4.49298e-05
14.1277	-4.78282e-05
14.1273	-4.85982e-05
14.1271	-4.9637e-05
14.1267	-4.9596e-05
14.1264	-4.76676e-05
14.1261	-4.76152e-05
14.1258	-4.80772e-05
14.1255	-4.88325e-05
14.1252	-5.04971e-05
14.1249	-5.09641e-05
14.1246	-5.11951e-05
14.1243	-5.0851e-05
14.124	-5.04644e-05
14.1237	-5.01842e-05
14.1234	-4.8821e-05
14.1231	-4.83017e-05
14.1228	-4.98516e-05
14.1225	-4.99696e-05
14.1222	-5.07724e-05
14.1219	-5.16391e-05
14.1216	-5.06167e-05
14.1212	-5.12147e-05
14.121	-5.16964e-05
14.1206	-5.07314e-05
14.1203	-5.06069e-05
14.12	-4.89259e-05
14.1197	-4.79216e-05
14.1194	-4.84295e-05
14.1191	-4.87604e-05
14.1188	-4.90586e-05
14.1185	-4.94535e-05
14.1182	-4.88423e-05
14.1179	-4.97615e-05
14.1176	-4.9773e-05
14.1173	-4.87637e-05
14.117	-4.94895e-05
14.1167	-5.17784e-05
14.1164	-5.32283e-05
14.1161	-5.08559e-05
14.1158	-4.94256e-05
14.1155	-4.87358e-05
14.1151	-4.67501e-05
14.1149	-4.69336e-05
14.1145	-4.90357e-05
14.1142	-5.00105e-05
14.1139	-4.88882e-05
14.1136	-4.77577e-05
14.1133	-4.93732e-05
14.113	-4.86031e-05
14.1127	-4.68976e-05
14.1124	-4.76725e-05
14.1121	-4.71679e-05
14.1118	-4.86703e-05
14.1115	-4.95518e-05
14.1112	-4.94698e-05
14.1109	-4.88505e-05
14.1106	-4.90078e-05
14.1103	-5.02514e-05
14.11	-5.16833e-05
14.1097	-5.15162e-05
14.1094	-5.03448e-05
14.109	-4.9537e-05
14.1088	-4.93076e-05
14.1084	-5.05348e-05
14.1081	-5.04971e-05
14.1078	-4.93699e-05
14.1075	-4.85163e-05
14.1072	-4.68894e-05
14.1069	-4.6329e-05
14.1066	-4.68894e-05
14.1063	-4.76529e-05
14.106	-4.83312e-05
14.1057	-4.87686e-05
14.1054	-4.98926e-05
14.1051	-5.1318e-05
14.1048	-5.01137e-05
14.1045	-5.02972e-05
14.1042	-5.30579e-05
14.1039	-5.2106e-05
14.1036	-4.97058e-05
14.1033	-4.88931e-05
14.1029	-4.79019e-05
14.1027	-4.74251e-05
14.1023	-4.69942e-05
14.102	-4.74006e-05
14.1017	-4.90455e-05
14.1014	-5.10345e-05
14.1011	-5.15785e-05
14.1008	-5.22535e-05
14.1005	-5.03759e-05
14.1002	-5.01662e-05
14.0999	-5.05987e-05
14.0996	-5.00023e-05
14.0993	-5.02284e-05
14.099	-4.98401e-05
14.0987	-4.99302e-05
14.0984	-4.89865e-05
14.0981	-4.80346e-05
14.0978	-4.83377e-05
14.0975	-4.92847e-05
14.0972	-4.91815e-05
14.0968	-4.9383e-05
14.0966	-5.08543e-05
14.0962	-5.0099e-05
14.0959	-4.81427e-05
14.0956	-4.60767e-05
14.0953	-4.67763e-05
14.095	-4.86834e-05
14.0947	-4.80985e-05
14.0944	-4.92667e-05
14.0941	-4.9188e-05
14.0938	-4.79003e-05
14.0935	-4.82804e-05
14.0932	-4.98598e-05
14.0929	-4.90635e-05
14.0926	-4.90144e-05
14.0923	-5.00449e-05
14.092	-4.98893e-05
14.0917	-4.88997e-05
14.0914	-4.75283e-05
14.0911	-4.71663e-05
14.0907	-4.66682e-05
14.0905	-4.53067e-05
14.0901	-4.54312e-05
14.0898	-4.4689e-05
14.0895	-4.37354e-05
14.0892	-4.53263e-05
14.0889	-4.82853e-05
14.0886	-4.85048e-05
14.0883	-4.91782e-05
14.088	-4.87735e-05
14.0877	-4.73399e-05
14.0874	-4.67386e-05
14.0871	-4.6465e-05
14.0868	-4.76299e-05
14.0865	-4.82836e-05
14.0862	-4.71532e-05
14.0859	-4.83721e-05
14.0856	-4.99483e-05
14.0853	-5.02563e-05
14.085	-4.81968e-05
14.0846	-4.69271e-05
14.0844	-4.73842e-05
14.084	-4.76004e-05
14.0837	-4.76643e-05
14.0834	-4.73825e-05
14.0831	-4.81493e-05
14.0828	-4.85655e-05
14.0825	-4.99253e-05
14.0822	-4.98287e-05
14.0819	-4.97058e-05
14.0816	-4.99007e-05
14.0813	-4.99122e-05
14.081	-5.0063e-05
14.0807	-5.14769e-05
14.0804	-5.08969e-05
14.0801	-5.04611e-05
14.0798	-4.98008e-05
14.0795	-4.92012e-05
14.0792	-5.08494e-05
14.0789	-5.20405e-05
14.0785	-5.13376e-05
14.0783	-5.1626e-05
14.0779	-5.20143e-05
14.0776	-5.25402e-05
14.0773	-5.11115e-05
14.077	-5.02104e-05
14.0767	-5.10181e-05
14.0764	-4.89456e-05
14.0761	-4.97926e-05
14.0758	-5.02186e-05
14.0755	-4.89652e-05
14.0752	-5.03136e-05
14.0749	-4.96746e-05
14.0746	-4.86867e-05
14.0743	-4.79527e-05
14.074	-4.86982e-05
14.0737	-4.91766e-05
14.0734	-4.90783e-05
14.0731	-5.05545e-05
14.0728	-5.16456e-05
14.0724	-5.01596e-05
14.0722	-4.83148e-05
14.0718	-4.68697e-05
14.0715	-4.79855e-05
14.0712	-4.94944e-05
14.0709	-4.9193e-05
14.0706	-4.8513e-05
14.0703	-4.94436e-05
14.07	-5.10001e-05
14.0697	-5.0484e-05
14.0694	-4.92339e-05
14.0691	-4.89062e-05
14.0688	-4.82738e-05
14.0685	-4.75922e-05
14.0682	-4.83672e-05
14.0679	-4.91913e-05
14.0676	-4.98369e-05
14.0673	-4.81722e-05
14.067	-4.69205e-05
14.0667	-4.78593e-05
14.0663	-4.85507e-05
14.0661	-4.7104e-05
14.0657	-4.62864e-05
14.0654	-4.52624e-05
14.0651	-4.46726e-05
14.0648	-4.48922e-05
14.0645	-4.57343e-05
14.0642	-4.71941e-05
14.0639	-4.90734e-05
14.0636	-5.0058e-05
14.0633	-4.95845e-05
14.063	-4.93322e-05
14.0627	-5.03546e-05
14.0624	-4.93634e-05
14.0621	-4.7933e-05
14.0618	-4.64732e-05
14.0615	-4.66485e-05
14.0612	-4.78642e-05
14.0609	-4.79052e-05
14.0606	-4.88178e-05
14.0602	-5.01826e-05
14.06	-5.01367e-05
14.0596	-4.98221e-05
14.0593	-4.9827e-05
14.059	-4.88243e-05
14.0587	-4.96075e-05
14.0584	-5.05512e-05
14.0581	-4.91897e-05
14.0578	-4.71302e-05
14.0575	-4.70827e-05
14.0572	-4.79101e-05
14.0569	-4.88735e-05
14.0566	-4.86326e-05
14.0563	-4.75644e-05
14.056	-4.7779e-05
14.0557	-4.91291e-05
14.0554	-5.09428e-05
14.0551	-5.10411e-05
14.0548	-4.97009e-05
14.0545	-4.87703e-05
14.0541	-4.76103e-05
14.0539	-4.86539e-05
14.0535	-4.87883e-05
14.0532	-4.83328e-05
14.0529	-4.91733e-05
14.0526	-4.91422e-05
14.0523	-5.05496e-05
14.052	-5.21339e-05
14.0517	-5.10116e-05
14.0514	-4.84033e-05
14.0511	-4.83508e-05
14.0508	-4.79592e-05
14.0505	-4.63471e-05
14.0502	-4.74939e-05
14.0499	-4.79904e-05
14.0496	-4.98156e-05
14.0493	-4.97205e-05
14.049	-4.73727e-05
14.0487	-4.70761e-05
14.0484	-4.77266e-05
14.048	-4.80248e-05
14.0478	-4.90914e-05
14.0474	-4.99155e-05
14.0471	-4.89161e-05
14.0468	-4.8631e-05
14.0465	-5.00269e-05
14.0462	-4.88767e-05
14.0459	-4.81018e-05
14.0456	-4.99073e-05
14.0453	-4.99139e-05
14.045	-4.84475e-05
14.0447	-4.88079e-05
14.0444	-5.02268e-05
14.0441	-4.92192e-05
14.0438	-4.93142e-05
14.0435	-5.05627e-05
14.0432	-5.05414e-05
14.0429	-5.12606e-05
14.0426	-5.12066e-05
14.0423	-4.93683e-05
14.0419	-4.84622e-05
14.0417	-4.93158e-05
14.0413	-5.00908e-05
14.041	-4.94518e-05
14.0407	-4.92749e-05
14.0404	-4.81804e-05
14.0401	-4.8087e-05
14.0398	-4.68042e-05
14.0395	-4.61079e-05
14.0392	-4.73563e-05
14.0389	-4.7086e-05
14.0386	-4.6619e-05
14.0383	-4.70761e-05
14.038	-4.81542e-05
14.0377	-4.94354e-05
14.0374	-4.87997e-05
14.0371	-4.94109e-05
14.0368	-5.06888e-05
14.0365	-4.96435e-05
14.0362	-4.84098e-05
14.0358	-4.8164e-05
14.0356	-4.9093e-05
14.0352	-4.97566e-05
14.0349	-5.04218e-05
14.0346	-5.05381e-05
14.0343	-5.03185e-05
14.034	-5.13147e-05
14.0337	-5.1916e-05
14.0334	-5.12033e-05
14.0331	-5.05692e-05
14.0328	-5.15293e-05
14.0325	-5.1934e-05
14.0322	-4.98745e-05
14.0319	-4.88751e-05
14.0316	-4.85065e-05
14.0313	-4.93961e-05
14.031	-4.95583e-05
14.0307	-4.91667e-05
14.0304	-5.06135e-05
14.0301	-5.04922e-05
14.0297	-4.9904e-05
14.0295	-4.88718e-05
14.0291	-4.88129e-05
14.0288	-5.02497e-05
14.0285	-5.05184e-05
14.0282	-5.11001e-05
14.0279	-5.00728e-05
14.0276	-4.88456e-05
14.0273	-5.17751e-05
14.027	-5.34397e-05
14.0267	-5.22502e-05
14.0264	-5.02546e-05
14.0261	-4.90062e-05
14.0258	-4.86588e-05
14.0255	-4.83901e-05
14.0252	-4.92814e-05
14.0249	-4.99368e-05
14.0246	-5.09706e-05
14.0243	-5.05807e-05
14.024	-5.16735e-05
14.0236	-5.0602e-05
14.0234	-5.06462e-05
14.023	-5.03366e-05
14.0227	-4.87522e-05
14.0224	-4.84557e-05
14.0221	-4.89603e-05
14.0218	-4.81755e-05
14.0215	-4.77823e-05
14.0212	-4.88849e-05
14.0209	-5.0869e-05
14.0206	-5.02759e-05
14.0203	-5.13294e-05
14.02	-5.23092e-05
14.0197	-5.31644e-05
14.0194	-5.25746e-05
14.0191	-5.02727e-05
14.0188	-4.87375e-05
14.0185	-4.91815e-05
14.0182	-5.09985e-05
14.0179	-5.14523e-05
14.0175	-5.22142e-05
14.0173	-5.07118e-05
14.0169	-4.92061e-05
14.0166	-4.92044e-05
14.0163	-4.87391e-05
14.016	-4.88833e-05
14.0157	-4.92552e-05
14.0154	-5.02415e-05
14.0151	-5.03038e-05
14.0148	-4.84573e-05
14.0145	-4.82591e-05
14.0142	-4.95583e-05
14.0139	-4.96222e-05
14.0136	-4.97451e-05
14.0133	-4.98254e-05
14.013	-4.99794e-05
14.0127	-5.00384e-05
14.0124	-5.02825e-05
14.0121	-4.92208e-05
14.0118	-4.86015e-05
14.0114	-4.97402e-05
14.0112	-5.07232e-05
14.0108	-5.02776e-05
14.0105	-4.89832e-05
14.0102	-4.87457e-05
14.0099	-4.91618e-05
14.0096	-4.91635e-05
14.0093	-4.92519e-05
14.009	-4.90193e-05
14.0087	-4.85491e-05
14.0084	-4.83312e-05
14.0081	-4.71368e-05
14.0078	-4.65175e-05
14.0075	-4.65256e-05
14.0072	-4.73661e-05
14.0069	-4.78118e-05
14.0066	-4.85818e-05
14.0063	-4.79642e-05
14.006	-4.78134e-05
14.0057	-4.76692e-05
14.0053	-4.80657e-05
14.0051	-4.88194e-05
14.0047	-4.859e-05
14.0044	-4.80575e-05
14.0041	-4.7684e-05
14.0038	-4.8223e-05
14.0035	-4.90963e-05
14.0032	-4.83279e-05
14.0029	-4.61472e-05
14.0026	-4.56507e-05
14.0023	-4.65666e-05
14.002	-4.63471e-05
14.0017	-4.68959e-05
14.0014	-4.8708e-05
14.0011	-4.95419e-05
14.0008	-4.94469e-05
14.0005	-5.10411e-05
14.0002	-5.08445e-05
13.9999	-5.04922e-05
13.9996	-4.91602e-05
13.9992	-4.92913e-05
13.999	-4.95518e-05
13.9986	-5.00089e-05
13.9983	-5.06855e-05
13.998	-5.00285e-05
13.9977	-4.87735e-05
13.9974	-4.78872e-05
13.9971	-4.69631e-05
13.9968	-4.72449e-05
13.9965	-4.81657e-05
13.9962	-4.76447e-05
13.9959	-4.8536e-05
13.9956	-4.92732e-05
13.9953	-4.88096e-05
13.995	-5.0058e-05
13.9947	-5.16588e-05
13.9944	-5.09411e-05
13.9941	-4.8767e-05
13.9938	-4.76594e-05
13.9935	-4.73498e-05
13.9931	-4.69713e-05
13.9929	-4.71269e-05
13.9925	-4.74825e-05
13.9922	-4.81231e-05
13.9919	-4.98975e-05
13.9916	-5.1739e-05
13.9913	-5.24747e-05
13.991	-5.16948e-05
13.9907	-5.00007e-05
13.9904	-5.0815e-05
13.9901	-5.19356e-05
13.9898	-5.07347e-05
13.9895	-5.12721e-05
13.9892	-5.21339e-05
13.9889	-5.21683e-05
13.9886	-5.15768e-05
13.9883	-4.89243e-05
13.988	-4.74186e-05
13.9877	-4.77921e-05
13.9873	-4.96992e-05
13.987	-5.04758e-05
13.9867	-4.93535e-05
13.9864	-4.9134e-05
13.9861	-4.8903e-05
13.9858	-4.87965e-05
13.9855	-4.93093e-05
13.9852	-4.86261e-05
13.9849	-4.86294e-05
13.9846	-4.91012e-05
13.9843	-4.95092e-05
13.984	-4.80674e-05
13.9837	-4.7992e-05
13.9834	-4.89587e-05
13.9831	-4.94436e-05
13.9828	-5.01613e-05
13.9825	-5.00171e-05
13.9822	-4.96321e-05
13.9819	-4.92962e-05
13.9816	-4.98958e-05
13.9812	-5.07576e-05
13.9809	-4.90521e-05
13.9806	-4.82574e-05
13.9803	-4.7607e-05
13.98	-4.84246e-05
13.9797	-5.04201e-05
13.9794	-5.10476e-05
13.9791	-4.98319e-05
13.9788	-4.93945e-05
13.9785	-4.96779e-05
13.9782	-4.97402e-05
13.9779	-4.97467e-05
13.9776	-5.00777e-05
13.9773	-5.0987e-05
13.977	-5.07445e-05
13.9767	-4.985e-05
13.9764	-5.03398e-05
13.9761	-4.88718e-05
13.9758	-4.72809e-05
13.9755	-4.84573e-05
13.9751	-4.9501e-05
13.9748	-4.73743e-05
13.9745	-4.58703e-05
13.9742	-4.52968e-05
[truncated: 63,538 more rows]

## Sheet: Figure3d
Figure3d
Chemical Shift	Intensity
ppm	arb. units
14.6153	0.000152057
14.615	0.000152483
14.6147	0.000154986
14.6143	0.000156166
14.6141	0.000154114
14.6137	0.000151257
14.6134	0.000150287
14.6131	0.000149855
14.6128	0.000146067
14.6125	0.000145241
14.6122	0.000143039
14.6119	0.000144291
14.6116	0.000146126
14.6113	0.000144946
14.611	0.000142311
14.6107	0.000141099
14.6104	0.000140155
14.6101	0.000141001
14.6098	0.000143956
14.6095	0.000143222
14.6092	0.000143045
14.6089	0.000141617
14.6086	0.000137999
14.6082	0.000137219
14.608	0.000135823
14.6076	0.000135587
14.6073	0.00013448
14.607	0.000133281
14.6067	0.000130489
14.6064	0.000131314
14.6061	0.000129676
14.6058	0.000127284
14.6055	0.000124014
14.6052	0.000120934
14.6049	0.000120193
14.6046	0.000122002
14.6043	0.000121012
14.604	0.000121628
14.6037	0.000124237
14.6034	0.000128562
14.6031	0.000127454
14.6028	0.000125868
14.6025	0.000123843
14.6021	0.000121845
14.6019	0.000121405
14.6015	0.000121838
14.6012	0.000119171
14.6009	0.000116241
14.6006	0.000114668
14.6003	0.00011343
14.6	0.000112735
14.5997	0.000114583
14.5994	0.000116641
14.5991	0.000115219
14.5988	0.000113449
14.5985	0.000112008
14.5982	0.000109465
14.5979	0.00010742
14.5976	0.00010453
14.5973	0.000105362
14.597	0.000103901
14.5967	0.000101732
14.5964	0.000100794
14.596	0.000101378
14.5958	0.000101273
14.5954	0.00010006
14.5951	9.79239e-05
14.5948	9.94247e-05
14.5945	0.000101371
14.5942	0.000101115
14.5939	0.00010107
14.5936	0.000100742
14.5933	9.78321e-05
14.593	9.66394e-05
14.5927	9.49879e-05
14.5924	9.45619e-05
14.5921	9.17832e-05
14.5918	8.98236e-05
14.5915	8.80738e-05
14.5912	8.84867e-05
14.5909	8.85785e-05
14.5906	9.18618e-05
14.5903	9.33233e-05
14.5899	9.36313e-05
14.5897	9.0905e-05
14.5893	8.90307e-05
14.589	8.74775e-05
14.5887	8.78576e-05
14.5884	8.89717e-05
14.5881	8.73595e-05
14.5878	8.5531e-05
14.5875	8.31717e-05
14.5872	8.33552e-05
14.5869	8.24771e-05
14.5866	7.89053e-05
14.5863	7.81844e-05
14.586	7.84728e-05
14.5857	7.68147e-05
14.5854	7.34986e-05
14.5851	7.40557e-05
14.5848	7.44686e-05
14.5845	7.32627e-05
14.5842	7.29416e-05
14.5838	7.3728e-05
14.5836	7.30726e-05
14.5832	7.3112e-05
14.5829	7.1041e-05
14.5826	7.16636e-05
14.5823	7.16833e-05
14.582	7.17685e-05
14.5817	7.13425e-05
14.5814	7.04709e-05
14.5811	6.8413e-05
14.5808	6.6755e-05
14.5805	6.43957e-05
14.5802	6.26786e-05
14.5799	6.14466e-05
14.5796	6.05815e-05
14.5793	5.93625e-05
14.579	5.88841e-05
14.5787	5.96705e-05
14.5784	5.74816e-05
14.578	5.58891e-05
14.5777	5.66886e-05
14.5774	5.54435e-05
14.5771	5.43883e-05
14.5768	5.46832e-05
14.5765	5.29727e-05
14.5762	4.88833e-05
14.5759	4.90209e-05
14.5756	4.84246e-05
14.5753	4.88505e-05
14.575	4.83328e-05
14.5747	4.66354e-05
14.5744	4.62815e-05
14.5741	4.51805e-05
14.5738	4.20086e-05
14.5735	4.30113e-05
14.5732	4.5174e-05
14.5729	4.44203e-05
14.5726	4.37912e-05
14.5723	4.16285e-05
14.5719	4.08945e-05
14.5716	4.16154e-05
14.5713	4.03833e-05
14.571	3.94461e-05
14.5707	3.8758e-05
14.5704	3.78208e-05
14.5701	3.83255e-05
14.5698	3.83189e-05
14.5695	3.5219e-05
14.5692	3.24076e-05
14.5689	3.09264e-05
14.5686	2.80232e-05
14.5683	2.61751e-05
14.568	2.72105e-05
14.5677	2.77414e-05
14.5674	2.8056e-05
14.5671	2.65617e-05
14.5668	2.54083e-05
14.5665	2.59326e-05
14.5662	2.74661e-05
14.5658	2.6719e-05
14.5655	2.47988e-05
14.5652	2.45105e-05
14.5649	2.42811e-05
14.5646	2.44318e-05
14.5643	2.51003e-05
14.564	2.46678e-05
14.5637	2.44253e-05
14.5634	2.42287e-05
14.5631	2.25378e-05
14.5628	2.04407e-05
14.5625	1.77078e-05
14.5622	1.60694e-05
14.5619	1.43655e-05
14.5616	1.26681e-05
14.5613	1.17178e-05
14.561	1.14491e-05
14.5607	1.14491e-05
14.5604	1.03809e-05
14.5601	1.01843e-05
14.5597	9.05708e-06
14.5595	1.02892e-05
14.5591	1.10952e-05
14.5588	1.28647e-05
14.5585	1.23208e-05
14.5582	9.93526e-06
14.5579	8.30996e-06
14.5576	6.61258e-06
14.5573	5.05938e-06
14.557	2.10371e-06
14.5567	2.45105e-06
14.5564	2.78528e-06
14.5561	3.21782e-06
14.5558	2.84426e-06
14.5555	1.76292e-06
14.5552	2.09715e-07
14.5549	1.30417e-06
14.5546	9.69933e-07
14.5543	1.17965e-07
14.554	0
14.5536	-2.94912e-07
14.5534	-3.02121e-06
14.553	-3.32923e-06
14.5527	-3.1916e-06
14.5524	-5.30842e-06
14.5521	-7.68737e-06
14.5518	-8.40172e-06
14.5515	-9.39131e-06
14.5512	-1.06889e-05
14.5509	-1.02892e-05
14.5506	-1.00925e-05
14.5503	-1.15933e-05
14.55	-1.46145e-05
14.5497	-1.76554e-05
14.5494	-1.78061e-05
14.5491	-1.59646e-05
14.5488	-1.49553e-05
14.5485	-1.69476e-05
14.5482	-1.78258e-05
14.5479	-2.00278e-05
14.5475	-2.04931e-05
14.5473	-1.93266e-05
14.5469	-1.96805e-05
14.5466	-2.06438e-05
14.5463	-2.16793e-05
14.546	-2.47726e-05
14.5457	-2.44515e-05
14.5454	-2.40386e-05
14.5451	-2.42483e-05
14.5448	-2.31342e-05
14.5445	-2.32522e-05
14.5442	-2.53297e-05
14.5439	-2.61423e-05
14.5436	-2.80691e-05
14.5433	-3.06119e-05
14.543	-3.38166e-05
14.5427	-3.24469e-05
14.5424	-3.12803e-05
14.5421	-3.4177e-05
14.5418	-3.47931e-05
14.5414	-3.44326e-05
14.5412	-3.45244e-05
14.5408	-3.56057e-05
14.5405	-3.59596e-05
14.5402	-3.84172e-05
14.5399	-4.12418e-05
14.5396	-3.864e-05
14.5393	-3.9374e-05
14.539	-4.11173e-05
14.5387	-4.27753e-05
14.5384	-4.42958e-05
14.5381	-4.43351e-05
14.5378	-4.29392e-05
14.5375	-4.46366e-05
14.5372	-4.34962e-05
14.5369	-4.32472e-05
14.5366	-4.65699e-05
14.5363	-4.74874e-05
14.536	-4.6098e-05
14.5357	-4.67993e-05
14.5353	-4.76447e-05
14.5351	-4.6891e-05
14.5347	-4.64257e-05
14.5344	-4.86343e-05
14.5341	-4.94273e-05
14.5338	-5.05217e-05
14.5335	-5.17734e-05
14.5332	-5.26713e-05
14.5329	-5.39951e-05
14.5326	-5.58236e-05
14.5323	-5.33135e-05
14.532	-5.46243e-05
14.5317	-5.78093e-05
14.5314	-5.82025e-05
14.5311	-5.78748e-05
14.5308	-5.86023e-05
14.5305	-5.78945e-05
14.5302	-5.99327e-05
14.5299	-6.11713e-05
14.5296	-6.10337e-05
14.5292	-6.19905e-05
14.529	-6.32357e-05
14.5286	-6.61127e-05
14.5283	-6.83409e-05
14.528	-6.82426e-05
14.5277	-6.90291e-05
14.5274	-6.72793e-05
14.5271	-6.77183e-05
14.5268	-6.76856e-05
14.5265	-6.82361e-05
14.5262	-7.07789e-05
14.5259	-7.18668e-05
14.5256	-7.32692e-05
14.5253	-7.30399e-05
14.525	-7.35117e-05
14.5247	-7.64019e-05
14.5244	-7.73652e-05
14.5241	-7.86825e-05
14.5238	-7.89643e-05
14.5235	-7.77912e-05
14.5231	-7.83417e-05
14.5229	-7.98687e-05
14.5225	-7.7031e-05
14.5222	-7.63363e-05
14.5219	-7.81779e-05
14.5216	-7.93838e-05
14.5213	-8.00457e-05
14.521	-8.19003e-05
14.5207	-8.29161e-05
14.5204	-8.71105e-05
14.5201	-8.87685e-05
14.5198	-8.84277e-05
14.5195	-8.64748e-05
14.5192	-8.4607e-05
14.5189	-8.31848e-05
14.5186	-8.4548e-05
14.5183	-8.79362e-05
14.518	-8.93125e-05
14.5177	-8.77068e-05
14.5174	-8.55966e-05
14.517	-8.47446e-05
14.5168	-8.53344e-05
14.5164	-8.65927e-05
14.5161	-8.83294e-05
14.5158	-8.90896e-05
14.5155	-9.08788e-05
14.5152	-9.2989e-05
14.5149	-9.5368e-05
14.5146	-9.52828e-05
14.5143	-9.4942e-05
14.514	-9.50403e-05
14.5137	-9.79042e-05
14.5134	-9.81008e-05
14.5131	-9.91232e-05
14.5128	-9.91429e-05
14.5125	-9.88807e-05
14.5122	-0.000100644
14.5119	-0.000102236
14.5116	-0.000101705
14.5113	-0.000102479
14.5109	-0.000100683
14.5107	-0.000101338
14.5103	-0.000101961
14.51	-0.000104163
14.5097	-0.00010436
14.5094	-0.000105408
14.5091	-0.000105696
14.5088	-0.000107918
14.5085	-0.000107859
14.5082	-0.000108233
14.5079	-0.000108272
14.5076	-0.000109498
14.5073	-0.000109209
14.507	-0.000111798
14.5067	-0.000114544
14.5064	-0.000115297
14.5061	-0.000115442
14.5058	-0.00011767
14.5055	-0.000116772
14.5052	-0.00011689
14.5048	-0.00011672
14.5046	-0.000115258
14.5042	-0.000116575
14.5039	-0.000118312
14.5036	-0.000118404
14.5033	-0.000118253
14.503	-0.000117119
14.5027	-0.000118856
14.5024	-0.000118201
14.5021	-0.000116661
14.5018	-0.000116182
14.5015	-0.000119957
14.5012	-0.00012056
14.5009	-0.000121602
14.5006	-0.000122638
14.5003	-0.000122428
14.5	-0.000121995
14.4997	-0.000124964
14.4994	-0.000125691
14.4991	-0.000126334
14.4987	-0.000125672
14.4985	-0.000126996
14.4981	-0.000130364
14.4978	-0.000133936
14.4975	-0.000134382
14.4972	-0.000133215
14.4969	-0.0001341
14.4966	-0.000136557
14.4963	-0.000135673
14.496	-0.000136033
14.4957	-0.000134716
14.4954	-0.000133897
14.4951	-0.000132645
14.4948	-0.000135424
14.4945	-0.000136236
14.4942	-0.000138196
14.4939	-0.000139939
14.4936	-0.000141184
14.4933	-0.000137403
14.493	-0.000137567
14.4926	-0.000138386
14.4924	-0.000140562
14.492	-0.000142475
14.4917	-0.000144933
14.4914	-0.000144284
14.4911	-0.000141722
14.4908	-0.000141669
14.4905	-0.000143144
14.4902	-0.000143819
14.4899	-0.000146847
14.4896	-0.000148819
14.4893	-0.000148609
14.489	-0.000147502
14.4887	-0.000149632
14.4884	-0.000147954
14.4881	-0.000144848
14.4878	-0.000146113
14.4875	-0.000147259
14.4872	-0.000148603
14.4869	-0.000151513
14.4865	-0.000150615
14.4863	-0.000149802
14.4859	-0.000148577
14.4856	-0.000149547
14.4853	-0.00015338
14.485	-0.000156008
14.4847	-0.000156638
14.4844	-0.000157214
14.4841	-0.000155864
14.4838	-0.000157404
14.4835	-0.00015956
14.4832	-0.000161828
14.4829	-0.000161946
14.4826	-0.000162955
14.4823	-0.000161481
14.482	-0.000162962
14.4817	-0.000161933
14.4814	-0.00016095
14.4811	-0.000159318
14.4808	-0.000160032
14.4804	-0.000161009
14.4802	-0.000163886
14.4798	-0.000164227
14.4795	-0.000165603
14.4792	-0.000168061
14.4789	-0.000169509
14.4786	-0.000170072
14.4783	-0.000169869
14.478	-0.000169882
14.4777	-0.000170027
14.4774	-0.000167844
14.4771	-0.000167929
14.4768	-0.000171475
14.4765	-0.000173526
14.4762	-0.000172596
14.4759	-0.000174083
14.4756	-0.000172543
14.4753	-0.000170761
14.475	-0.000169588
14.4747	-0.000168873
14.4743	-0.000169201
14.4741	-0.000169168
14.4737	-0.000169424
14.4734	-0.000171423
14.4731	-0.000172419
14.4728	-0.000173428
14.4725	-0.000175328
14.4722	-0.000178546
14.4719	-0.00017698
14.4716	-0.000176862
14.4713	-0.000178514
14.471	-0.000179785
14.4707	-0.000179562
14.4704	-0.000179857
14.4701	-0.000176056
14.4698	-0.000177308
14.4695	-0.000181279
14.4692	-0.000183783
14.4689	-0.000185506
14.4686	-0.000186142
14.4682	-0.00018198
14.468	-0.000180892
14.4676	-0.000182269
14.4673	-0.000186371
14.467	-0.000184969
14.4667	-0.000183828
14.4664	-0.00018548
14.4661	-0.000185952
14.4658	-0.000188383
14.4655	-0.000192787
14.4652	-0.00019358
14.4649	-0.000191195
14.4646	-0.000187938
14.4643	-0.000188442
14.464	-0.000188174
14.4637	-0.000190435
14.4634	-0.000191522
14.4631	-0.000190906
14.4628	-0.00019109
14.4625	-0.000191961
14.4621	-0.000191241
14.4619	-0.000191542
14.4615	-0.000194688
14.4612	-0.000196903
14.4609	-0.000196464
14.4606	-0.000198155
14.4603	-0.000199754
14.46	-0.000201471
14.4597	-0.00020037
14.4594	-0.000199367
14.4591	-0.000201372
14.4588	-0.000206026
14.4585	-0.000206465
14.4582	-0.000203974
14.4579	-0.000202585
14.4576	-0.000202926
14.4573	-0.000200979
14.457	-0.000201517
14.4567	-0.000202244
14.4564	-0.000205449
14.456	-0.00020613
14.4558	-0.000208424
14.4554	-0.000209905
14.4551	-0.000209499
14.4548	-0.000208889
14.4545	-0.0002075
14.4542	-0.000206366
14.4539	-0.000206163
14.4536	-0.000204813
14.4533	-0.000206445
14.453	-0.000206497
14.4527	-0.000204892
14.4524	-0.000205698
14.4521	-0.00020847
14.4518	-0.000209283
14.4515	-0.000209735
14.4512	-0.000210266
14.4509	-0.000210004
14.4506	-0.000209093
14.4503	-0.000211413
14.4499	-0.000212999
14.4497	-0.000213254
14.4493	-0.000213543
14.449	-0.000213582
14.4487	-0.000211406
14.4484	-0.000212756
14.4481	-0.00021309
14.4478	-0.000217258
14.4475	-0.000220443
14.4472	-0.000220994
14.4469	-0.000218097
14.4466	-0.000219808
14.4463	-0.00022201
14.446	-0.000221708
14.4457	-0.000219546
14.4454	-0.000219605
14.4451	-0.000219978
14.4448	-0.000221964
14.4445	-0.000220896
14.4442	-0.000221721
14.4438	-0.000223733
14.4436	-0.000225155
14.4432	-0.000224166
14.4429	-0.0002241
14.4426	-0.000222219
14.4423	-0.000222259
14.442	-0.000223543
14.4417	-0.000224559
14.4414	-0.000227167
14.4411	-0.000228078
14.4408	-0.000228255
14.4405	-0.000228911
14.4402	-0.000229592
14.4399	-0.000230785
14.4396	-0.000231303
14.4393	-0.000232161
14.439	-0.000231211
14.4387	-0.00023013
14.4384	-0.000231434
14.4381	-0.000230176
14.4377	-0.000227974
14.4375	-0.000229985
14.4371	-0.000229887
14.4368	-0.00023146
14.4365	-0.000232784
14.4362	-0.000236375
14.4359	-0.000238505
14.4356	-0.00023709
14.4353	-0.000234396
14.435	-0.000234743
14.4347	-0.000234534
14.4344	-0.000233184
14.4341	-0.000231506
14.4338	-0.000231617
14.4335	-0.000232686
14.4332	-0.000233878
14.4329	-0.00023013
14.4326	-0.000229514
14.4323	-0.000233426
14.432	-0.000238807
14.4316	-0.000239062
14.4314	-0.000237529
14.431	-0.000234933
14.4307	-0.00023357
14.4304	-0.000232496
14.4301	-0.000236723
14.4298	-0.000238984
14.4295	-0.000241605
14.4292	-0.000239862
14.4289	-0.000240589
14.4286	-0.000241055
14.4283	-0.000241618
14.428	-0.000247785
14.4277	-0.000250393
14.4274	-0.000247929
14.4271	-0.000245655
14.4268	-0.000245393
14.4265	-0.000243578
14.4262	-0.000243591
14.4259	-0.000246828
14.4255	-0.000247588
14.4253	-0.000250393
14.4249	-0.000249253
14.4246	-0.000246992
14.4243	-0.000247405
14.424	-0.000248473
14.4237	-0.000248984
14.4234	-0.000251062
14.4231	-0.000251566
14.4228	-0.000252432
14.4225	-0.000253867
14.4222	-0.000252156
14.4219	-0.000249718
14.4216	-0.000250656
14.4213	-0.00025038
14.421	-0.000252117
14.4207	-0.000252661
14.4204	-0.000250413
14.4201	-0.000249011
14.4198	-0.000249928
14.4194	-0.00025158
14.4192	-0.000255315
14.4188	-0.00025506
14.4185	-0.000256239
14.4182	-0.00025945
14.4179	-0.000260938
14.4176	-0.000262708
14.4173	-0.000262603
14.417	-0.000259673
14.4167	-0.00025774
14.4164	-0.000257825
14.4161	-0.000259778
14.4158	-0.000260669
14.4155	-0.000262059
14.4152	-0.000260342
14.4149	-0.00025791
14.4146	-0.000258756
14.4143	-0.000260414
14.414	-0.000262026
14.4137	-0.00026409
14.4133	-0.000263651
14.4131	-0.000264805
14.4127	-0.000264104
14.4124	-0.000265132
14.4121	-0.000265899
14.4118	-0.000262511
14.4115	-0.000260532
14.4112	-0.000258009
14.4109	-0.000259051
14.4106	-0.000259575
14.4103	-0.000260289
14.41	-0.000259424
14.4097	-0.000260479
14.4094	-0.000261646
14.4091	-0.000262203
14.4088	-0.000265807
14.4085	-0.000266312
14.4082	-0.000266358
14.4079	-0.000267302
14.4076	-0.000266915
14.4072	-0.000267013
14.407	-0.000263461
14.4066	-0.000266312
14.4063	-0.000270513
14.406	-0.000273803
14.4057	-0.00027571
14.4054	-0.000274825
14.4051	-0.000271555
14.4048	-0.000270251
14.4045	-0.000271077
14.4042	-0.000271607
14.4039	-0.000271935
14.4036	-0.000270932
14.4033	-0.000271824
14.403	-0.000273796
14.4027	-0.000272984
14.4024	-0.000273541
14.4021	-0.000273134
14.4018	-0.000274511
14.4015	-0.000272971
14.4011	-0.000272951
14.4009	-0.00027185
14.4005	-0.000272125
14.4002	-0.000271339
14.3999	-0.000272164
14.3996	-0.000276169
14.3993	-0.000279629
14.399	-0.000279596
14.3987	-0.000278613
14.3984	-0.000277964
14.3981	-0.000278135
14.3978	-0.000278816
14.3975	-0.000279989
14.3972	-0.000280238
14.3969	-0.000281562
14.3966	-0.000282709
14.3963	-0.000281752
14.396	-0.000281536
14.3957	-0.000279354
14.3954	-0.000276608
14.395	-0.000278344
14.3948	-0.000279465
14.3944	-0.000279419
14.3941	-0.000278987
14.3938	-0.000280822
14.3935	-0.000280946
14.3932	-0.00027862
14.3929	-0.000278974
14.3926	-0.000282073
14.3923	-0.000284721
14.392	-0.000286917
14.3917	-0.000287729
14.3914	-0.000288509
14.3911	-0.000287657
14.3908	-0.000286202
14.3905	-0.000287729
14.3902	-0.000290023
14.3899	-0.000288293
14.3896	-0.000285711
14.3893	-0.00028364
14.3889	-0.000283201
14.3887	-0.000283181
14.3883	-0.000285239
14.388	-0.000285901
14.3877	-0.000286556
14.3874	-0.000286006
14.3871	-0.000287126
14.3868	-0.000287592
14.3865	-0.000288981
14.3862	-0.000286333
14.3859	-0.000284701
14.3856	-0.000284374
14.3853	-0.000285612
14.385	-0.000287742
14.3847	-0.000290272
14.3844	-0.000291917
14.3841	-0.00029212
14.3838	-0.000289473
14.3835	-0.000290764
14.3832	-0.000290318
14.3828	-0.00029022
14.3826	-0.000291727
14.3822	-0.000293084
14.3819	-0.000288784
14.3816	-0.000288181
14.3813	-0.000290036
14.381	-0.000291858
14.3807	-0.000293752
14.3804	-0.000295397
14.3801	-0.000297265
14.3798	-0.000298064
14.3795	-0.000296249
14.3792	-0.00029446
14.3789	-0.000294493
14.3786	-0.000294335
14.3783	-0.00029598
14.378	-0.000295639
14.3777	-0.000293129
14.3774	-0.000291806
14.3771	-0.000291792
14.3767	-0.000292199
14.3765	-0.000293726
14.3761	-0.000293844
14.3758	-0.000296026
14.3755	-0.000300587
14.3752	-0.000300456
14.3749	-0.00030024
14.3746	-0.00029929
14.3743	-0.000298484
14.374	-0.000297107
14.3737	-0.000297566
14.3734	-0.000295797
14.3731	-0.000298929
14.3728	-0.000301269
14.3725	-0.00030237
14.3722	-0.00030178
14.3719	-0.000304277
14.3716	-0.000307475
14.3713	-0.000308124
14.371	-0.00030644
14.3706	-0.000303111
14.3704	-0.000299676
14.37	-0.000302114
14.3697	-0.000303091
14.3694	-0.000303025
14.3691	-0.000301983
14.3688	-0.000300784
14.3685	-0.000301053
14.3682	-0.000304624
14.3679	-0.0003037
14.3676	-0.000304454
14.3673	-0.00030317
14.367	-0.000303399
14.3667	-0.000302547
14.3664	-0.000299539
14.3661	-0.000298798
14.3658	-0.000303333
14.3655	-0.000301662
14.3652	-0.000304867
14.3649	-0.000305994
14.3645	-0.00030741
14.3643	-0.000307954
14.3639	-0.000308504
14.3636	-0.000309808
14.3633	-0.00031066
14.363	-0.000309232
14.3627	-0.000307947
14.3624	-0.000306944
14.3621	-0.000307718
14.3618	-0.000309979
14.3615	-0.000311722
14.3612	-0.000311132
14.3609	-0.000309605
14.3606	-0.000309219
14.3603	-0.000306997
14.36	-0.000305293
14.3597	-0.000308511
14.3594	-0.00030969
14.3591	-0.000308963
14.3588	-0.000305627
14.3584	-0.000305476
14.3582	-0.000304572
14.3578	-0.000306807
14.3575	-0.000308727
14.3572	-0.000311112
14.3569	-0.00031298
14.3566	-0.000312954
14.3563	-0.000312508
14.356	-0.000308766
14.3557	-0.000308321
14.3554	-0.000311309
14.3551	-0.000316074
14.3548	-0.000320707
14.3545	-0.000320445
14.3542	-0.000318033
14.3539	-0.000314881
14.3536	-0.000315779
14.3533	-0.000317352
14.353	-0.000319966
14.3527	-0.00032015
14.3523	-0.000318577
14.3521	-0.000318256
14.3517	-0.000316749
14.3514	-0.000313033
14.3511	-0.00031283
14.3508	-0.000310995
14.3505	-0.000309304
14.3502	-0.000311126
14.3499	-0.000313603
14.3496	-0.000314075
14.3493	-0.000314029
14.349	-0.000314907
14.3487	-0.000317437
14.3484	-0.000316971
14.3481	-0.000317135
14.3478	-0.000318007
14.3475	-0.000322765
14.3472	-0.000319298
14.3469	-0.000316421
14.3466	-0.000316677
14.3462	-0.000316971
14.3459	-0.000315654
14.3456	-0.00031395
14.3453	-0.000313354
14.345	-0.000314343
14.3447	-0.000315929
14.3444	-0.00031785
14.3441	-0.000318931
14.3438	-0.00032032
14.3435	-0.000320976
14.3432	-0.000321461
14.3429	-0.000316598
14.3426	-0.000317332
14.3423	-0.000317037
14.342	-0.000318282
14.3417	-0.000319862
14.3414	-0.000323407
14.3411	-0.00032422
14.3408	-0.000323977
14.3405	-0.000320917
14.3401	-0.000317987
14.3398	-0.000318394
14.3395	-0.000319514
14.3392	-0.000321579
14.3389	-0.00032264
14.3386	-0.00031973
14.3383	-0.000320845
14.338	-0.000321179
14.3377	-0.000324731
14.3374	-0.000325557
14.3371	-0.000323197
14.3368	-0.000322155
14.3365	-0.000321323
14.3362	-0.000318905
14.3359	-0.000319272
14.3356	-0.000320563
14.3353	-0.000323361
14.335	-0.00032635
14.3347	-0.00032943
14.3344	-0.000328617
14.334	-0.000328984
14.3337	-0.000327641
14.3334	-0.000325504
14.3331	-0.000325655
14.3328	-0.000325491
14.3325	-0.000320943
14.3322	-0.000319042
14.3319	-0.000320078
14.3316	-0.000321297
14.3313	-0.000321022
14.331	-0.000323885
14.3307	-0.000324469
14.3304	-0.000324698
14.3301	-0.000325681
14.3298	-0.000326599
14.3295	-0.000323925
14.3292	-0.000322437
14.3289	-0.000320884
14.3286	-0.000319298
14.3283	-0.000319272
14.3279	-0.000323138
14.3276	-0.000322365
14.3273	-0.0003238
14.327	-0.000322883
14.3267	-0.00032167
14.3264	-0.000323033
14.3261	-0.000326389
14.3258	-0.000324318
14.3255	-0.000322719
14.3252	-0.000323597
14.3249	-0.000323532
14.3246	-0.000323663
14.3243	-0.000328735
14.324	-0.00033135
14.3237	-0.000332254
14.3234	-0.000327811
14.3231	-0.000325976
14.3228	-0.000327621
14.3225	-0.000329286
14.3222	-0.00032671
14.3218	-0.000327333
14.3215	-0.000330649
14.3212	-0.000332674
14.3209	-0.000331553
14.3206	-0.000334004
14.3203	-0.000334522
14.32	-0.000333362
14.3197	-0.000329587
14.3194	-0.000325668
14.3191	-0.000327451
14.3188	-0.00033017
14.3185	-0.000329489
14.3182	-0.000334037
14.3179	-0.000337517
14.3176	-0.000335918
14.3173	-0.00033
14.317	-0.000328676
14.3167	-0.00032844
14.3164	-0.000325622
14.3161	-0.00032403
14.3157	-0.000325203
14.3154	-0.000325648
14.3151	-0.00032728
14.3148	-0.000326009
14.3145	-0.000326087
14.3142	-0.000324698
14.3139	-0.000325773
14.3136	-0.000330256
14.3133	-0.000331881
14.313	-0.000330131
14.3127	-0.000330236
14.3124	-0.000330629
14.3121	-0.000331029
14.3118	-0.000334207
14.3115	-0.000336344
14.3112	-0.000334109
14.3109	-0.000335571
14.3106	-0.000336835
14.3103	-0.000338598
14.31	-0.000337268
14.3096	-0.000334181
14.3093	-0.000330963
14.309	-0.000329082
14.3087	-0.000330406
14.3084	-0.000330518
14.3081	-0.000328552
14.3078	-0.00032939
14.3075	-0.000330092
14.3072	-0.000333441
14.3069	-0.000335171
14.3066	-0.000334004
14.3063	-0.000335885
14.306	-0.000334679
14.3057	-0.000330734
14.3054	-0.00033348
14.3051	-0.000331763
14.3048	-0.000330256
14.3045	-0.000331468
14.3042	-0.000329908
14.3039	-0.000330649
14.3035	-0.000334017
14.3032	-0.000334679
14.3029	-0.000336423
14.3026	-0.000337327
14.3023	-0.000338238
14.302	-0.000335846
14.3017	-0.000335269
14.3014	-0.000333545
14.3011	-0.000333119
14.3008	-0.000336193
14.3005	-0.000337989
14.3002	-0.000334732
14.2999	-0.00033388
14.2996	-0.000335623
14.2993	-0.000337648
14.299	-0.000338336
14.2987	-0.000339765
14.2984	-0.000340931
14.2981	-0.000341043
14.2978	-0.000337058
14.2974	-0.00033519
14.2971	-0.000336894
14.2968	-0.000336999
14.2965	-0.000337098
14.2962	-0.000339549
14.2959	-0.000338893
14.2956	-0.00033812
14.2953	-0.000336665
14.295	-0.000335977
14.2947	-0.000334352
14.2944	-0.000336658
14.2941	-0.000337897
14.2938	-0.000337327
14.2935	-0.000337412
14.2932	-0.00033658
14.2929	-0.000334083
14.2926	-0.000334273
14.2923	-0.000336049
14.292	-0.000340401
14.2917	-0.00034432
14.2913	-0.000346469
14.291	-0.000344562
14.2907	-0.000342104
14.2904	-0.000339896
14.2901	-0.000341901
14.2898	-0.000342321
14.2895	-0.00033945
14.2892	-0.000335813
14.2889	-0.000335295
14.2886	-0.000336639
14.2883	-0.000340269
14.288	-0.000342026
14.2877	-0.000341967
14.2874	-0.000340112
14.2871	-0.000339182
14.2868	-0.000340414
14.2865	-0.000342779
14.2862	-0.000343651
14.2859	-0.000343631
14.2856	-0.000343382
14.2852	-0.000342327
14.2849	-0.000338087
14.2846	-0.000335204
14.2843	-0.000335217
14.284	-0.000333873
14.2837	-0.000334358
14.2834	-0.000337392
14.2831	-0.000339273
14.2828	-0.000340007
14.2825	-0.00033812
14.2822	-0.000337248
14.2819	-0.000335636
14.2816	-0.00033329
14.2813	-0.000334738
14.281	-0.000337871
14.2807	-0.000337052
14.2804	-0.000335394
14.2801	-0.000339411
14.2798	-0.000342616
14.2795	-0.000343979
14.2791	-0.000345899
14.2788	-0.000345106
14.2785	-0.000341842
14.2782	-0.000338605
14.2779	-0.000340001
14.2776	-0.000342137
14.2773	-0.00034234
14.277	-0.000342301
14.2767	-0.00034333
14.2764	-0.000345073
14.2761	-0.000344746
14.2758	-0.000345145
14.2755	-0.000345296
14.2752	-0.000346758
14.2749	-0.00034586
14.2746	-0.000344405
14.2743	-0.0003443
14.274	-0.000343841
14.2737	-0.000343704
14.2734	-0.000346561
14.273	-0.000350703
14.2727	-0.000348619
14.2724	-0.000347872
14.2721	-0.000348927
14.2718	-0.000345611
14.2715	-0.000342131
14.2712	-0.000341266
14.2709	-0.0003412
14.2706	-0.00034255
14.2703	-0.000342039
14.27	-0.000341023
14.2697	-0.000342157
14.2694	-0.000344877
14.2691	-0.000341888
14.2688	-0.000341141
14.2685	-0.000342727
14.2682	-0.000345512
14.2679	-0.000346063
14.2676	-0.000347531
14.2673	-0.000348724
14.2669	-0.000345139
14.2666	-0.000343146
14.2663	-0.000343081
14.266	-0.000343494
14.2657	-0.000340859
14.2654	-0.000338683
14.2651	-0.000337274
14.2648	-0.000338913
14.2645	-0.000341121
14.2642	-0.000342878
14.2639	-0.000342327
14.2636	-0.00034219
14.2633	-0.000340466
14.263	-0.000339876
14.2627	-0.000340866
14.2624	-0.000344857
14.2621	-0.000344346
14.2618	-0.000342308
14.2615	-0.000341456
14.2612	-0.00034118
14.2608	-0.000340263
14.2605	-0.000340125
14.2602	-0.000341069
14.2599	-0.000341318
14.2596	-0.000343101
14.2593	-0.000345571
14.259	-0.000348271
14.2587	-0.000348416
14.2584	-0.000348173
14.2581	-0.000345506
14.2578	-0.000342727
14.2575	-0.000344916
14.2572	-0.000344595
14.2569	-0.000346063
14.2566	-0.000346725
14.2563	-0.000346083
14.256	-0.000346246
14.2557	-0.000342504
14.2554	-0.000341737
14.2551	-0.000341764
14.2547	-0.000342714
14.2544	-0.000344798
14.2541	-0.000342878
14.2538	-0.000339699
14.2535	-0.000340335
14.2532	-0.000340112
14.2529	-0.000341161
14.2526	-0.000343055
14.2523	-0.000345191
14.252	-0.000348081
14.2517	-0.000348671
14.2514	-0.00034719
14.2511	-0.00034601
14.2508	-0.000347301
14.2505	-0.000349143
14.2502	-0.000348475
14.2499	-0.000347518
14.2496	-0.000346626
14.2493	-0.00034624
14.249	-0.000344962
14.2486	-0.00034449
14.2483	-0.00034548
14.248	-0.000345506
14.2477	-0.000344261
14.2474	-0.000342963
14.2471	-0.000345047
14.2468	-0.000348409
14.2465	-0.000349523
14.2462	-0.00034736
14.2459	-0.000348344
14.2456	-0.00034835
14.2453	-0.000349412
14.245	-0.000348593
14.2447	-0.000346135
14.2444	-0.000343166
14.2441	-0.000344077
14.2438	-0.000343356
14.2435	-0.000338782
14.2432	-0.000340512
14.2429	-0.000343343
14.2425	-0.000341561
14.2422	-0.000344274
14.2419	-0.000349117
14.2416	-0.00034873
14.2413	-0.000348101
14.241	-0.000348298
14.2407	-0.000346771
14.2404	-0.000347537
14.2401	-0.000347007
14.2398	-0.000345991
14.2395	-0.00034369
14.2392	-0.000343592
14.2389	-0.00034717
14.2386	-0.000348855
14.2383	-0.000348311
14.238	-0.000347288
14.2377	-0.000348402
14.2374	-0.000350231
14.2371	-0.000349805
14.2368	-0.00035223
14.2364	-0.000352381
14.2361	-0.000351089
14.2358	-0.000350401
14.2355	-0.000353239
14.2352	-0.000351791
14.2349	-0.000349523
14.2346	-0.000348743
14.2343	-0.000349746
14.234	-0.000350441
14.2337	-0.000349753
14.2334	-0.00034816
14.2331	-0.000351207
14.2328	-0.000355179
14.2325	-0.00035337
14.2322	-0.000352859
14.2319	-0.000354301
14.2316	-0.000352656
14.2313	-0.000351266
14.231	-0.000351699
14.2307	-0.000350487
14.2303	-0.000346554
14.23	-0.00034799
14.2297	-0.000349156
14.2294	-0.000349195
14.2291	-0.000346155
14.2288	-0.000347066
14.2285	-0.000349812
14.2282	-0.000352014
14.2279	-0.000348986
14.2276	-0.000347937
14.2273	-0.00034833
14.227	-0.000350113
14.2267	-0.000350388
14.2264	-0.00035048
14.2261	-0.00034896
14.2258	-0.000351496
14.2255	-0.000352027
14.2252	-0.000351856
14.2249	-0.000347839
14.2246	-0.000347485
14.2242	-0.000347098
14.2239	-0.000346096
14.2236	-0.00034293
14.2233	-0.000342976
14.223	-0.000346351
14.2227	-0.000345054
14.2224	-0.000341757
14.2221	-0.000342917
14.2218	-0.00034508
14.2215	-0.000346161
14.2212	-0.00035046
14.2209	-0.000350899
14.2206	-0.000349431
14.2203	-0.000350749
14.22	-0.000349209
14.2197	-0.000347911
14.2194	-0.000348396
14.2191	-0.000349838
14.2188	-0.00034719
14.2185	-0.00034603
14.2181	-0.000347223
14.2178	-0.000348534
14.2175	-0.000349045
14.2172	-0.000351627
14.2169	-0.000354891
14.2166	-0.000356136
14.2163	-0.000353626
14.216	-0.000352033
14.2157	-0.000351823
14.2154	-0.000352538
14.2151	-0.00035128
14.2148	-0.000354425
14.2145	-0.000357453
14.2142	-0.000355697
14.2139	-0.000350388
14.2136	-0.000350873
14.2133	-0.000351181
14.213	-0.000351371
14.2127	-0.000351869
14.2124	-0.000356037
14.212	-0.000355113
14.2117	-0.000355769
14.2114	-0.000353213
14.2111	-0.00034837
14.2108	-0.000346043
14.2105	-0.000347577
14.2102	-0.000346476
14.2099	-0.000344156
14.2096	-0.0003443
14.2093	-0.000347898
14.209	-0.000347039
14.2087	-0.000346004
14.2084	-0.000345912
14.2081	-0.000346764
14.2078	-0.000348553
14.2075	-0.000349071
14.2072	-0.000348409
14.2069	-0.0003505
14.2066	-0.000350788
14.2063	-0.000348573
14.2059	-0.00034776
14.2056	-0.000349851
14.2053	-0.000352
14.205	-0.000353252
14.2047	-0.000353482
14.2044	-0.000355461
14.2041	-0.000353252
14.2038	-0.000353606
14.2035	-0.000351273
14.2032	-0.000350729
14.2029	-0.000349929
14.2026	-0.000351109
14.2023	-0.000350375
14.202	-0.000348094
14.2017	-0.000346397
14.2014	-0.000349025
14.2011	-0.000350808
14.2008	-0.000350008
14.2005	-0.000349372
14.2002	-0.000349005
14.1998	-0.000349484
14.1995	-0.000352
14.1992	-0.000351227
14.1989	-0.000354025
14.1986	-0.000353809
14.1983	-0.000351417
14.198	-0.000347203
14.1977	-0.000343284
14.1974	-0.000343828
14.1971	-0.00034527
14.1968	-0.000347013
14.1965	-0.00034873
14.1962	-0.000348855
14.1959	-0.00035124
14.1956	-0.000351955
14.1953	-0.000354451
14.195	-0.000354635
14.1947	-0.000354458
14.1944	-0.0003555
14.1941	-0.000355179
14.1937	-0.000354124
14.1934	-0.000352616
14.1931	-0.000351266
14.1928	-0.000353219
14.1925	-0.000349805
14.1922	-0.000347891
14.1919	-0.000347832
14.1916	-0.000348206
14.1913	-0.000348612
14.191	-0.000349621
14.1907	-0.000350808
14.1904	-0.000351515
14.1901	-0.000350139
14.1898	-0.000351162
14.1895	-0.000349104
14.1892	-0.000350106
14.1889	-0.00035221
14.1886	-0.000356168
14.1883	-0.000356227
14.188	-0.000353901
14.1876	-0.000349261
14.1873	-0.000349248
14.187	-0.000350388
14.1867	-0.000352656
14.1864	-0.000351529
14.1861	-0.000348901
14.1858	-0.000347852
14.1855	-0.000351535
14.1852	-0.000354818
14.1849	-0.000359065
14.1846	-0.000355395
14.1843	-0.000352381
14.184	-0.000352951
14.1837	-0.000353947
14.1834	-0.000349739
14.1831	-0.000348271
14.1828	-0.000350873
14.1825	-0.000353442
14.1822	-0.000350618
14.1819	-0.000349838
14.1815	-0.000350041
14.1812	-0.000350814
14.1809	-0.00034797
14.1806	-0.000346554
14.1803	-0.000345676
14.18	-0.000345788
14.1797	-0.000344503
14.1794	-0.000343409
14.1791	-0.000339896
14.1788	-0.000338316
14.1785	-0.000339778
14.1782	-0.000344542
14.1779	-0.000347603
14.1776	-0.000351397
14.1773	-0.000352826
14.177	-0.000352833
14.1767	-0.000352479
14.1764	-0.00035088
14.1761	-0.000348252
14.1758	-0.000349431
14.1754	-0.00035065
14.1751	-0.000352997
14.1748	-0.000355415
14.1745	-0.000358351
14.1742	-0.000354301
14.1739	-0.000351384
14.1736	-0.000355081
14.1733	-0.000358652
14.173	-0.000357754
14.1727	-0.000359924
14.1724	-0.000357695
14.1721	-0.000354157
14.1718	-0.000349943
14.1715	-0.000347708
14.1712	-0.000347341
14.1709	-0.000349274
14.1706	-0.000350421
14.1703	-0.000350133
14.17	-0.000352669
14.1697	-0.000352944
14.1693	-0.000353468
14.169	-0.000353914
14.1687	-0.00035185
14.1684	-0.000350991
14.1681	-0.000349307
14.1678	-0.000349857
14.1675	-0.000349195
14.1672	-0.000350572
14.1669	-0.000354419
14.1666	-0.000355421
14.1663	-0.000356339
14.166	-0.00035649
14.1657	-0.000356018
14.1654	-0.000353796
14.1651	-0.000351312
14.1648	-0.000353023
14.1645	-0.000352682
14.1642	-0.000350998
14.1639	-0.000348881
14.1636	-0.000350047
14.1632	-0.000350729
14.1629	-0.000350303
14.1626	-0.000350736
14.1623	-0.000350277
14.162	-0.000350054
14.1617	-0.000349346
14.1614	-0.000350067
14.1611	-0.000351017
14.1608	-0.000349477
14.1605	-0.000348828
14.1602	-0.00034873
14.1599	-0.000348088
14.1596	-0.000347524
14.1593	-0.000347642
14.159	-0.000348396
14.1587	-0.000348874
14.1584	-0.000353501
14.1581	-0.000357879
14.1578	-0.000357827
14.1575	-0.000358023
14.1571	-0.000354989
14.1568	-0.000352754
14.1565	-0.000350061
14.1562	-0.000354065
14.1559	-0.000355684
14.1556	-0.000354045
14.1553	-0.000353062
14.155	-0.000355421
14.1547	-0.000354229
14.1544	-0.000353377
14.1541	-0.00035375
14.1538	-0.0003551
14.1535	-0.000353423
14.1532	-0.000353934
14.1529	-0.000352322
14.1526	-0.000347891
14.1523	-0.000344451
14.152	-0.00034605
14.1517	-0.000347996
14.1514	-0.000348573
14.151	-0.000348927
14.1507	-0.000349654
14.1504	-0.000350736
14.1501	-0.000354202
14.1498	-0.000355035
14.1495	-0.000355382
14.1492	-0.000354347
14.1489	-0.000353029
14.1486	-0.000350795
14.1483	-0.000352236
14.148	-0.000353318
14.1477	-0.000352105
14.1474	-0.000349936
14.1471	-0.000351437
14.1468	-0.000351725
14.1465	-0.000349503
14.1462	-0.000348193
14.1459	-0.000348966
14.1456	-0.000350061
14.1453	-0.000352249
14.1449	-0.000352518
14.1446	-0.000352898
14.1443	-0.000354019
14.144	-0.000352217
14.1437	-0.000349051
14.1434	-0.000347262
14.1431	-0.000350893
14.1428	-0.000355303
14.1425	-0.00035645
14.1422	-0.000355054
14.1419	-0.000350467
14.1416	-0.000348999
14.1413	-0.000348783
14.141	-0.000351063
14.1407	-0.000351909
14.1404	-0.000350434
14.1401	-0.00034932
14.1398	-0.000350493
14.1395	-0.000349038
14.1392	-0.000349523
14.1388	-0.00034719
14.1385	-0.000346771
14.1382	-0.000350087
14.1379	-0.000349916
14.1376	-0.000346541
14.1373	-0.000348127
14.137	-0.000351529
14.1367	-0.000352518
14.1364	-0.000350283
14.1361	-0.000350198
14.1358	-0.000353757
14.1355	-0.000354229
14.1352	-0.000352236
14.1349	-0.000354753
14.1346	-0.000353042
14.1343	-0.000350467
14.134	-0.000348088
14.1337	-0.000345873
14.1334	-0.000349261
14.1331	-0.000350375
14.1327	-0.000350998
14.1324	-0.000354478
14.1321	-0.000356385
14.1318	-0.00035586
14.1315	-0.000350899
14.1312	-0.000348075
14.1309	-0.000347511
14.1306	-0.000346666
14.1303	-0.000348468
14.13	-0.000351548
14.1297	-0.000352846
14.1294	-0.000351096
14.1291	-0.000352315
14.1288	-0.000351162
14.1285	-0.000350899
14.1282	-0.000352302
14.1279	-0.000355605
14.1276	-0.000357545
14.1273	-0.000353816
14.127	-0.000350106
14.1266	-0.000350795
14.1263	-0.000351535
14.126	-0.000351312
14.1257	-0.0003528
14.1254	-0.000352761
14.1251	-0.000350913
14.1248	-0.000347374
14.1245	-0.000344588
14.1242	-0.000347918
14.1239	-0.000352184
14.1236	-0.000352348
14.1233	-0.000350205
14.123	-0.000346463
14.1227	-0.000345912
14.1224	-0.000347459
14.1221	-0.000349471
14.1218	-0.000349648
14.1215	-0.000350061
14.1212	-0.000350323
14.1209	-0.000350814
14.1205	-0.000352649
14.1202	-0.000354255
14.1199	-0.000353881
14.1196	-0.000350572
14.1193	-0.000348435
14.119	-0.000350159
14.1187	-0.000353901
14.1184	-0.000352675
14.1181	-0.000351338
14.1178	-0.000351561
14.1175	-0.000349621
14.1172	-0.000349903
14.1169	-0.000350506
14.1166	-0.000351581
14.1163	-0.000352407
14.116	-0.000352702
14.1157	-0.000352892
14.1154	-0.000354425
14.1151	-0.000355598
14.1148	-0.000357984
14.1144	-0.000358416
14.1141	-0.000355205
14.1138	-0.000350847
14.1135	-0.00034582
14.1132	-0.000344673
14.1129	-0.000347085
14.1126	-0.000349766
14.1123	-0.000351719
14.112	-0.000352656
14.1117	-0.000354098
14.1114	-0.000355913
14.1111	-0.000354045
14.1108	-0.000354963
14.1105	-0.000355126
14.1102	-0.00035415
14.1099	-0.000353862
14.1096	-0.000353599
14.1093	-0.000352158
14.109	-0.000350919
14.1087	-0.000350192
14.1083	-0.000349857
14.108	-0.000349235
14.1077	-0.000345807
14.1074	-0.000344057
14.1071	-0.000345892
14.1068	-0.000348101
14.1065	-0.000350958
14.1062	-0.000349451
14.1059	-0.00035012
14.1056	-0.000352584
14.1053	-0.00035727
14.105	-0.00035841
14.1047	-0.00035664
14.1044	-0.000349903
14.1041	-0.0003466
14.1038	-0.000349943
14.1035	-0.000352892
14.1032	-0.000351175
14.1029	-0.000350454
14.1026	-0.0003493
14.1022	-0.000347845
14.1019	-0.000348763
14.1016	-0.000350683
14.1013	-0.000353003
14.101	-0.000355303
14.1007	-0.000354773
14.1004	-0.000352636
14.1001	-0.000352924
14.0998	-0.000354098
14.0995	-0.000353829
14.0992	-0.000354275
14.0989	-0.000352197
14.0986	-0.000350028
14.0983	-0.00035088
14.098	-0.000353318
14.0977	-0.000353731
14.0974	-0.000355756
14.0971	-0.000353731
14.0968	-0.000350788
14.0965	-0.000347052
14.0961	-0.000347328
14.0958	-0.000347341
14.0955	-0.000346554
14.0952	-0.000349189
14.0949	-0.000349753
14.0946	-0.000350716
14.0943	-0.000351063
14.094	-0.000349903
14.0937	-0.000352793
14.0934	-0.000351299
14.0931	-0.000348861
14.0928	-0.000346541
14.0925	-0.000344962
14.0922	-0.000345558
14.0919	-0.000348678
14.0916	-0.000347583
14.0913	-0.000347157
14.091	-0.000346895
14.0907	-0.00034913
14.0904	-0.000351175
14.09	-0.000355362
14.0897	-0.0003551
14.0894	-0.000352007
14.0891	-0.000353141
14.0888	-0.000354615
14.0885	-0.000354491
14.0882	-0.000354707
14.0879	-0.000354963
14.0876	-0.000357125
14.0873	-0.000358443
14.087	-0.000354255
14.0867	-0.000347138
14.0864	-0.000345368
14.0861	-0.000347157
14.0858	-0.000348861
14.0855	-0.000348278
14.0852	-0.000349975
14.0849	-0.000349969
14.0846	-0.000348167
14.0843	-0.000347727
14.0839	-0.000346954
14.0836	-0.000349877
14.0833	-0.00035261
14.083	-0.000349458
14.0827	-0.000348442
14.0824	-0.000347596
14.0821	-0.000346594
14.0818	-0.000347865
14.0815	-0.000352151
14.0812	-0.000351247
14.0809	-0.000348861
14.0806	-0.000350277
14.0803	-0.000355566
14.08	-0.000355788
14.0797	-0.000355533
14.0794	-0.000353331
14.0791	-0.000350762
14.0788	-0.000348442
14.0785	-0.000351404
14.0782	-0.000352472
14.0778	-0.000352938
14.0775	-0.000351365
14.0772	-0.000350283
14.0769	-0.000352551
14.0766	-0.000354766
14.0763	-0.00035318
14.076	-0.0003551
14.0757	-0.000356929
14.0754	-0.000355664
14.0751	-0.000354288
14.0748	-0.000353737
14.0745	-0.000352898
14.0742	-0.000353626
14.0739	-0.000352977
14.0736	-0.000353888
14.0733	-0.000351738
14.073	-0.000351843
14.0727	-0.000352498
14.0724	-0.000352086
14.0721	-0.000350388
14.0717	-0.000347682
14.0714	-0.000347007
14.0711	-0.000347845
14.0708	-0.000347741
14.0705	-0.000348547
14.0702	-0.000348285
14.0699	-0.000346043
14.0696	-0.000345237
14.0693	-0.000347642
14.069	-0.000348763
14.0687	-0.000349785
14.0684	-0.000348638
14.0681	-0.000347269
14.0678	-0.000347328
14.0675	-0.000349287
14.0672	-0.000348835
14.0669	-0.000348121
14.0666	-0.000349104
14.0663	-0.000348311
14.066	-0.000348226
14.0656	-0.000348337
14.0653	-0.000348212
14.065	-0.000351529
14.0647	-0.000351404
14.0644	-0.000351515
14.0641	-0.000351673
14.0638	-0.000349798
14.0635	-0.000348632
14.0632	-0.000349281
14.0629	-0.000348291
14.0626	-0.000349281
14.0623	-0.000353685
14.062	-0.000357787
14.0617	-0.000357499
14.0614	-0.000355959
14.0611	-0.000354851
14.0608	-0.000355933
14.0605	-0.00035474
14.0602	-0.000354255
14.0599	-0.000352407
14.0595	-0.000354517
14.0592	-0.000354576
14.0589	-0.000353613
14.0586	-0.000352682
14.0583	-0.00035495
14.058	-0.000356051
14.0577	-0.000359485
14.0574	-0.000359884
14.0571	-0.000354471
14.0568	-0.00035067
14.0565	-0.000351673
14.0562	-0.000351076
14.0559	-0.000350218
14.0556	-0.000349746
14.0553	-0.000351214
14.055	-0.000353455
14.0547	-0.000353088
14.0544	-0.000350428
14.0541	-0.000348239
14.0538	-0.000344936
14.0534	-0.000346351
14.0531	-0.000350906
14.0528	-0.000353586
14.0525	-0.000350886
14.0522	-0.000351928
14.0519	-0.000352092
14.0516	-0.000351122
14.0513	-0.000352367
14.051	-0.000354478
14.0507	-0.000350506
14.0504	-0.000346738
14.0501	-0.000347098
14.0498	-0.000348809
14.0495	-0.000349346
14.0492	-0.000350139
14.0489	-0.000351004
14.0486	-0.000351725
14.0483	-0.00035263
14.048	-0.000353717
14.0477	-0.000353101
14.0473	-0.000351666
14.047	-0.000347741
14.0467	-0.000348199
14.0464	-0.000348468
14.0461	-0.000351823
14.0458	-0.000351574
14.0455	-0.000349772
14.0452	-0.000349556
14.0449	-0.000352793
14.0446	-0.000353121
14.0443	-0.000353691
14.044	-0.000353213
14.0437	-0.000353822
14.0434	-0.000353147
14.0431	-0.00035548
14.0428	-0.000358331
14.0425	-0.000358836
14.0422	-0.000356916
14.0419	-0.000354733
14.0416	-0.000353075
14.0412	-0.000352662
14.0409	-0.000351896
14.0406	-0.000353711
14.0403	-0.000355362
14.04	-0.000357794
14.0397	-0.000358213
14.0394	-0.000358855
14.0391	-0.000355631
14.0388	-0.000354176
14.0385	-0.000351483
14.0382	-0.000351738
14.0379	-0.00035185
14.0376	-0.000351804
14.0373	-0.000354353
14.037	-0.000353966
14.0367	-0.000352256
14.0364	-0.000351666
14.0361	-0.000354084
14.0358	-0.000354759
14.0355	-0.000353567
14.0351	-0.00035162
14.0348	-0.000350323
14.0345	-0.000348527
14.0342	-0.000349857
14.0339	-0.000356064
14.0336	-0.000358272
14.0333	-0.000356896
14.033	-0.0003532
14.0327	-0.000350244
14.0324	-0.000350139
14.0321	-0.000352892
14.0318	-0.000353364
14.0315	-0.000354012
14.0312	-0.000353724
14.0309	-0.000353554
14.0306	-0.000354805
14.0303	-0.000356647
14.03	-0.000356562
14.0297	-0.000357289
14.0294	-0.000354373
14.029	-0.000352027
14.0287	-0.000347596
14.0284	-0.000347806
14.0281	-0.000348678
14.0278	-0.000350775
14.0275	-0.000349438
14.0272	-0.00034892
14.0269	-0.00034953
14.0266	-0.000352413
14.0263	-0.000353599
14.026	-0.000351103
14.0257	-0.000348645
14.0254	-0.000348049
14.0251	-0.000350198
14.0248	-0.000352872
14.0245	-0.000351063
14.0242	-0.000350133
14.0239	-0.000348153
14.0236	-0.00035069
14.0233	-0.000351778
14.0229	-0.000349988
14.0226	-0.000351017
14.0223	-0.000351915
14.022	-0.00034854
14.0217	-0.000350218
14.0214	-0.000349562
14.0211	-0.000347308
14.0208	-0.000347531
14.0205	-0.000350296
14.0202	-0.000351555
14.0199	-0.000352276
14.0196	-0.000349517
14.0193	-0.00035162
14.019	-0.000355408
14.0187	-0.000358764
14.0184	-0.000357794
14.0181	-0.000354432
14.0178	-0.000350808
14.0175	-0.000349163
14.0172	-0.000347721
14.0168	-0.000349032
14.0165	-0.000349818
14.0162	-0.000349864
14.0159	-0.000348579
14.0156	-0.000345643
14.0153	-0.00034314
14.015	-0.000346948
14.0147	-0.000351712
14.0144	-0.000352289
14.0141	-0.000347826
14.0138	-0.000342871
14.0135	-0.000343913
14.0132	-0.000349956
14.0129	-0.000351633
14.0126	-0.000351332
14.0123	-0.000352512
14.012	-0.000351522
14.0117	-0.000353134
14.0114	-0.000355434
14.011	-0.000350795
14.0107	-0.00034896
14.0104	-0.00034816
14.0101	-0.000347223
14.0098	-0.000343756
14.0095	-0.000346646
14.0092	-0.000347734
14.0089	-0.000346122
14.0086	-0.000346063
14.0083	-0.00034951
14.008	-0.000353816
14.0077	-0.00035569
14.0074	-0.000353337
14.0071	-0.000349779
14.0068	-0.000349536
14.0065	-0.00035261
[truncated: 63,538 more rows]

## Sheet: Figure3e
Figure3e
Chemical Shift	Intensity	Chemical Shift	Intensity	Chemical Shift	Intensity
ppm	arb. units	ppm	arb. units	ppm	arb. units
	0.1 M NH4+ + 1 M CH3CH2OH		0.1 M NO2- + 1 M CH3CH2OH		0.1 M NO2- + 0.1 M NH4+ + 1 M CH3CH2OH
14.6199	0.000152227	14.5439	2.44285e-05	14.5552	6.88914e-05
14.6196	0.0001503	14.5436	2.45924e-05	14.5549	6.88456e-05
14.6192	0.000148832	14.5433	2.41435e-05	14.5546	6.83672e-05
14.6189	0.000147849	14.543	2.40714e-05	14.5543	6.68467e-05
14.6186	0.000148216	14.5427	2.38322e-05	14.554	6.58702e-05
14.6183	0.00014836	14.5424	2.34193e-05	14.5537	6.54836e-05
14.618	0.000148858	14.5421	2.29114e-05	14.5534	6.58047e-05
14.6177	0.000147705	14.5418	2.3049e-05	14.5531	6.53066e-05
14.6174	0.000146355	14.5415	2.29474e-05	14.5527	6.53918e-05
14.6171	0.000144297	14.5412	2.28196e-05	14.5524	6.49921e-05
14.6168	0.000141322	14.5409	2.22659e-05	14.5521	6.36355e-05
14.6165	0.000139303	14.5405	2.18563e-05	14.5518	6.17087e-05
14.6162	0.000138451	14.5402	2.14991e-05	14.5515	6.21412e-05
14.6159	0.000139395	14.5399	2.14663e-05	14.5512	6.13417e-05
14.6156	0.000140077	14.5396	2.13778e-05	14.5509	6.10009e-05
14.6153	0.000140155	14.5393	2.13025e-05	14.5506	5.97492e-05
14.615	0.000139382	14.539	2.12435e-05	14.5503	5.85761e-05
14.6147	0.000136603	14.5387	2.12271e-05	14.55	5.70819e-05
14.6144	0.000134375	14.5384	2.08798e-05	14.5497	5.6918e-05
14.6141	0.000134008	14.5381	2.11878e-05	14.5494	5.69442e-05
14.6138	0.000134454	14.5378	2.09093e-05	14.5491	5.70753e-05
14.6135	0.000133838	14.5375	2.06635e-05	14.5488	5.59612e-05
14.6131	0.00013254	14.5372	2.0267e-05	14.5485	5.64986e-05
14.6128	0.000131872	14.5369	2.01294e-05	14.5482	5.69704e-05
14.6125	0.000132173	14.5366	2.01851e-05	14.5479	5.68787e-05
14.6122	0.000131557	14.5363	2.02277e-05	14.5476	5.50961e-05
14.6119	0.000129853	14.536	2.00671e-05	14.5473	5.31235e-05
14.6116	0.000127664	14.5357	1.96903e-05	14.547	5.1531e-05
14.6113	0.000126812	14.5354	1.90153e-05	14.5466	5.17931e-05
14.611	0.000126196	14.5351	1.85172e-05	14.5463	5.20094e-05
14.6107	0.00012558	14.5348	1.85401e-05	14.546	5.21863e-05
14.6104	0.000125148	14.5344	1.81502e-05	14.5457	5.05807e-05
14.6101	0.000123365	14.5341	1.77537e-05	14.5454	4.97222e-05
14.6098	0.000122618	14.5338	1.75374e-05	14.5451	4.8169e-05
14.6095	0.000120927	14.5335	1.69968e-05	14.5448	4.84377e-05
14.6092	0.000119734	14.5332	1.71147e-05	14.5445	4.81821e-05
14.6089	0.000120206	14.5329	1.66822e-05	14.5442	4.81362e-05
14.6086	0.000119551	14.5326	1.6502e-05	14.5439	4.72318e-05
14.6083	0.000118371	14.5323	1.65741e-05	14.5436	4.6832e-05
14.608	0.000118096	14.532	1.66232e-05	14.5433	4.56196e-05
14.6077	0.000117703	14.5317	1.58237e-05	14.543	4.56458e-05
14.6074	0.000116707	14.5314	1.56271e-05	14.5427	4.42958e-05
14.607	0.000115606	14.5311	1.58269e-05	14.5424	4.40861e-05
14.6067	0.000114491	14.5308	1.5768e-05	14.5421	4.41057e-05
14.6064	0.000112945	14.5305	1.50405e-05	14.5418	4.4263e-05
14.6061	0.000111831	14.5302	1.45818e-05	14.5415	4.29916e-05
14.6058	0.000111333	14.5299	1.39264e-05	14.5412	4.1753e-05
14.6055	0.000110428	14.5296	1.36806e-05	14.5409	4.05537e-05
14.6052	0.000109327	14.5293	1.35528e-05	14.5405	4.02981e-05
14.6049	0.000107728	14.529	1.37101e-05	14.5402	3.96558e-05
14.6046	0.000107623	14.5287	1.35201e-05	14.5399	3.88563e-05
14.6043	0.000107912	14.5283	1.33431e-05	14.5396	3.71982e-05
14.604	0.000107086	14.528	1.29466e-05	14.5393	3.78536e-05
14.6037	0.000105395	14.5277	1.28713e-05	14.539	3.70737e-05
14.6034	0.000103206	14.5274	1.28123e-05	14.5387	3.65953e-05
14.6031	0.000101673	14.5271	1.314e-05	14.5384	3.56581e-05
14.6028	0.000100191	14.5268	1.31334e-05	14.5381	3.60907e-05
14.6025	0.000100454	14.5265	1.29204e-05	14.5378	3.56647e-05
14.6022	0.000102184	14.5262	1.27631e-05	14.5375	3.57237e-05
14.6019	0.000101581	14.5259	1.33104e-05	14.5372	3.51994e-05
14.6016	0.000101017	14.5256	1.32022e-05	14.5369	3.51338e-05
14.6013	0.00010027	14.5253	1.29335e-05	14.5366	3.36527e-05
14.6009	9.83302e-05	14.525	1.28811e-05	14.5363	3.34168e-05
14.6006	9.68491e-05	14.5247	1.23732e-05	14.536	3.24272e-05
14.6003	9.72292e-05	14.5244	1.17965e-05	14.5357	3.23682e-05
14.6	9.57612e-05	14.5241	1.17866e-05	14.5354	3.08019e-05
14.5997	9.41752e-05	14.5238	1.18489e-05	14.5351	3.08806e-05
14.5994	9.22485e-05	14.5235	1.18915e-05	14.5348	2.97992e-05
14.5991	9.1829e-05	14.5232	1.20291e-05	14.5344	3.04742e-05
14.5988	9.2432e-05	14.5229	1.18489e-05	14.5341	3.05332e-05
14.5985	9.27072e-05	14.5226	1.1187e-05	14.5338	3.014e-05
14.5982	9.15014e-05	14.5222	1.09347e-05	14.5335	2.78069e-05
14.5979	9.00465e-05	14.5219	1.08331e-05	14.5332	2.67387e-05
14.5976	8.88668e-05	14.5216	1.05808e-05	14.5329	2.57163e-05
14.5973	8.73464e-05	14.5213	1.01024e-05	14.5326	2.63193e-05
14.597	8.55507e-05	14.521	9.79763e-06	14.5323	2.57753e-05
14.5967	8.58784e-05	14.5207	9.69277e-06	14.532	2.51265e-05
14.5964	8.57342e-05	14.5204	9.60102e-06	14.5317	2.43007e-05
14.5961	8.47905e-05	14.5201	9.20125e-06	14.5314	2.49233e-05
14.5958	8.48953e-05	14.5198	8.88996e-06	14.5311	2.33898e-05
14.5955	8.4607e-05	14.5195	8.4738e-06	14.5308	2.26689e-05
14.5952	8.34273e-05	14.5192	8.42138e-06	14.5305	2.19349e-05
14.5948	8.32963e-05	14.5189	8.09697e-06	14.5302	2.24264e-05
14.5945	8.15792e-05	14.5186	7.9233e-06	14.5299	2.13451e-05
14.5942	7.99146e-05	14.5183	7.82828e-06	14.5296	2.12337e-05
14.5939	7.8499e-05	14.518	7.8807e-06	14.5293	2.048e-05
14.5936	7.74111e-05	14.5177	7.79551e-06	14.529	2.09322e-05
14.5933	7.55499e-05	14.5174	7.5137e-06	14.5287	1.99754e-05
14.593	7.52091e-05	14.5171	7.27777e-06	14.5283	2.0054e-05
14.5927	7.37149e-05	14.5168	6.89439e-06	14.528	1.94314e-05
14.5924	7.28891e-05	14.5165	6.18004e-06	14.5277	1.87302e-05
14.5921	7.21682e-05	14.5161	6.02604e-06	14.5274	1.71311e-05
14.5918	7.13687e-05	14.5158	6.07846e-06	14.5271	1.77144e-05
14.5915	7.04381e-05	14.5155	6.19315e-06	14.5268	1.63316e-05
14.5912	7.0425e-05	14.5152	6.17349e-06	14.5265	1.51454e-05
14.5909	7.0307e-05	14.5149	6.02604e-06	14.5262	1.46211e-05
14.5906	6.86555e-05	14.5146	5.55418e-06	14.5259	1.51978e-05
14.5903	6.63486e-05	14.5143	5.32808e-06	14.5256	1.40968e-05
14.59	6.54836e-05	14.514	4.94797e-06	14.5253	1.35135e-05
14.5897	6.55098e-05	14.5137	4.66289e-06	14.525	1.14819e-05
14.5894	6.5169e-05	14.5134	4.39091e-06	14.5247	1.12329e-05
14.5891	6.33078e-05	14.5131	4.23363e-06	14.5244	1.14622e-05
14.5887	6.26131e-05	14.5128	4.13204e-06	14.5241	1.13115e-05
14.5884	6.2482e-05	14.5125	4.38436e-06	14.5238	9.66001e-06
14.5881	6.25869e-05	14.5122	4.17464e-06	14.5235	9.35199e-06
14.5878	6.12106e-05	14.5119	4.06979e-06	14.5232	8.97843e-06
14.5875	6.0529e-05	14.5116	3.92233e-06	14.5229	9.56826e-06
14.5872	6.05159e-05	14.5113	3.6864e-06	14.5226	8.63109e-06
14.5869	6.10009e-05	14.511	3.12279e-06	14.5222	8.00195e-06
14.5866	6.02407e-05	14.5107	2.81149e-06	14.5219	6.14072e-06
14.5863	5.87858e-05	14.5104	2.50675e-06	14.5216	5.35429e-06
14.586	5.66493e-05	14.51	2.10371e-06	14.5213	4.48266e-06
14.5857	5.67149e-05	14.5097	1.69738e-06	14.521	4.9152e-06
14.5854	5.60333e-05	14.5094	1.52371e-06	14.5207	3.61103e-06
14.5851	5.48274e-05	14.5091	1.34021e-06	14.5204	4.62684e-06
14.5848	5.28876e-05	14.5088	1.35332e-06	14.5201	4.21396e-06
14.5845	5.0869e-05	14.5085	1.05841e-06	14.5198	3.94527e-06
14.5842	4.93355e-05	14.5082	8.61798e-07	14.5195	2.85082e-06
14.5839	4.99515e-05	14.5079	7.04512e-07	14.5192	1.67117e-06
14.5836	4.94273e-05	14.5076	9.99424e-07	14.5189	7.01235e-07
14.5833	4.9152e-05	14.5073	9.07674e-07	14.5186	2.11681e-06
14.583	4.82607e-05	14.507	8.15923e-07	14.5183	1.14688e-06
14.5826	4.76709e-05	14.5067	5.79994e-07	14.518	-5.17734e-07
14.5823	4.63471e-05	14.5064	4.8169e-07	14.5177	-2.46415e-06
14.582	4.54558e-05	14.5061	3.21126e-07	14.5174	-2.39862e-06
14.5817	4.49053e-05	14.5058	-1.86778e-07	14.5171	-3.36855e-06
14.5814	4.35683e-05	14.5055	-5.8327e-07	14.5168	-3.45375e-06
14.5811	4.19299e-05	14.5052	-5.53779e-07	14.5165	-3.67002e-06
14.5808	4.08551e-05	14.5049	-5.76717e-07	14.5161	-3.34889e-06
14.5805	4.06454e-05	14.5046	-4.22707e-07	14.5158	-4.7317e-06
14.5802	4.00032e-05	14.5043	-6.94682e-07	14.5155	-4.90865e-06
14.5799	3.89284e-05	14.5039	-6.29146e-07	14.5152	-6.29801e-06
14.5796	3.74079e-05	14.5036	-7.96262e-07	14.5149	-6.75021e-06
14.5793	3.58613e-05	14.5033	-8.48691e-07	14.5146	-7.29416e-06
14.579	3.63201e-05	14.503	-1.1436e-06	14.5143	-5.96378e-06
14.5787	3.57958e-05	14.5027	-1.70066e-06	14.514	-7.39901e-06
14.5784	3.39608e-05	14.5024	-1.93004e-06	14.5137	-7.56285e-06
14.5781	3.37773e-05	14.5021	-2.39534e-06	14.5134	-8.97188e-06
14.5778	3.35806e-05	14.5018	-3.03104e-06	14.5131	-9.41097e-06
14.5775	3.23617e-05	14.5015	-3.13917e-06	14.5128	-1.10821e-05
14.5772	3.22044e-05	14.5012	-3.07364e-06	14.5125	-1.1921e-05
14.5769	3.0684e-05	14.5009	-2.68042e-06	14.5122	-1.27468e-05
14.5765	3.0317e-05	14.5006	-2.76234e-06	14.5119	-1.19996e-05
14.5762	2.99368e-05	14.5003	-3.03759e-06	14.5116	-1.34283e-05
14.5759	2.92291e-05	14.5	-3.64052e-06	14.5113	-1.36774e-05
14.5756	2.79577e-05	14.4997	-4.03374e-06	14.511	-1.45883e-05
14.5753	2.74072e-05	14.4994	-4.36142e-06	14.5107	-1.4123e-05
14.575	2.70008e-05	14.4991	-4.11894e-06	14.5104	-1.48177e-05
14.5747	2.65683e-05	14.4988	-4.05996e-06	14.51	-1.57221e-05
14.5744	2.44842e-05	14.4985	-4.60718e-06	14.5097	-1.60694e-05
14.5741	2.32522e-05	14.4982	-5.13147e-06	14.5094	-1.51585e-05
14.5738	2.33439e-05	14.4978	-5.00695e-06	14.5091	-1.65609e-05
14.5735	2.35143e-05	14.4975	-4.90865e-06	14.5088	-1.76488e-05
14.5732	2.164e-05	14.4972	-5.043e-06	14.5085	-1.88875e-05
14.5729	2.11026e-05	14.4969	-5.06593e-06	14.5082	-1.95166e-05
14.5726	1.97657e-05	14.4966	-5.36412e-06	14.5079	-2.01196e-05
14.5723	1.81404e-05	14.4963	-5.71474e-06	14.5076	-1.96477e-05
14.572	1.70525e-05	14.496	-6.11779e-06	14.5073	-2.05521e-05
14.5717	1.75899e-05	14.4957	-6.64535e-06	14.507	-2.09256e-05
14.5714	1.60432e-05	14.4954	-6.72072e-06	14.5067	-2.24854e-05
14.5711	1.50471e-05	14.4951	-6.72399e-06	14.5064	-2.17711e-05
14.5708	1.35922e-05	14.4948	-6.90094e-06	14.5061	-2.23805e-05
14.5704	1.25829e-05	14.4945	-7.091e-06	14.5058	-2.19218e-05
14.5701	1.14426e-05	14.4942	-7.30399e-06	14.5055	-2.39075e-05
14.5698	1.22552e-05	14.4939	-7.20896e-06	14.5052	-2.46219e-05
14.5695	1.09838e-05	14.4936	-7.04512e-06	14.5049	-2.49954e-05
14.5692	1.05775e-05	14.4933	-7.38591e-06	14.5046	-2.30162e-05
14.5689	9.21436e-06	14.493	-7.51698e-06	14.5043	-2.38551e-05
14.5686	8.51968e-06	14.4927	-7.97573e-06	14.5039	-2.6103e-05
14.5683	8.40172e-06	14.4924	-8.54589e-06	14.5036	-2.95043e-05
14.568	8.62454e-06	14.4921	-9.26351e-06	14.5033	-2.82526e-05
14.5677	7.98228e-06	14.4917	-9.64035e-06	14.503	-2.76824e-05
14.5674	6.33078e-06	14.4914	-9.48634e-06	14.5027	-2.87179e-05
14.5671	4.81034e-06	14.4911	-9.11933e-06	14.5024	-3.06119e-05
14.5668	4.70548e-06	14.4908	-9.16193e-06	14.5021	-2.94126e-05
14.5665	3.26369e-06	14.4905	-9.38803e-06	14.5018	-2.99565e-05
14.5662	2.59523e-06	14.4902	-9.65673e-06	14.5015	-3.04611e-05
14.5659	6.68467e-07	14.4899	-1.01777e-05	14.5012	-3.28598e-05
14.5656	-1.03547e-06	14.4896	-1.02138e-05	14.5009	-3.25386e-05
14.5653	-2.14958e-06	14.4893	-9.96803e-06	14.5006	-3.18177e-05
14.565	-2.26755e-06	14.489	-1.00893e-05	14.5003	-3.09002e-05
14.5647	-2.92291e-06	14.4887	-1.08528e-05	14.5	-3.21389e-05
14.5643	-3.97148e-06	14.4884	-1.17637e-05	14.4997	-3.23158e-05
14.564	-4.16809e-06	14.4881	-1.18981e-05	14.4994	-3.31809e-05
14.5637	-4.12877e-06	14.4878	-1.21209e-05	14.4991	-3.29515e-05
14.5634	-5.47881e-06	14.4875	-1.2016e-05	14.4988	-3.41311e-05
14.5631	-5.22977e-06	14.4872	-1.17244e-05	14.4985	-3.55926e-05
14.5628	-5.19045e-06	14.4869	-1.16457e-05	14.4982	-3.77356e-05
14.5625	-6.21281e-06	14.4866	-1.16883e-05	14.4978	-3.76766e-05
14.5622	-8.70318e-06	14.4863	-1.1803e-05	14.4975	-3.90922e-05
14.5619	-9.68622e-06	14.486	-1.17801e-05	14.4972	-3.92036e-05
14.5616	-1.09183e-05	14.4856	-1.18194e-05	14.4969	-4.06192e-05
14.5613	-1.21504e-05	14.4853	-1.19013e-05	14.4966	-4.06127e-05
14.561	-1.29237e-05	14.485	-1.25272e-05	14.4963	-4.14122e-05
14.5607	-1.32645e-05	14.4847	-1.30548e-05	14.496	-4.14646e-05
14.5604	-1.44835e-05	14.4844	-1.35561e-05	14.4957	-4.19889e-05
14.5601	-1.49946e-05	14.4841	-1.36282e-05	14.4954	-4.28212e-05
14.5598	-1.57942e-05	14.4838	-1.4005e-05	14.4951	-4.444e-05
14.5595	-1.49029e-05	14.4835	-1.4431e-05	14.4948	-4.41844e-05
14.5592	-1.60039e-05	14.4832	-1.46571e-05	14.4945	-4.49053e-05
14.5589	-1.71442e-05	14.4829	-1.48799e-05	14.4942	-4.45776e-05
14.5586	-1.93987e-05	14.4826	-1.49324e-05	14.4939	-4.50822e-05
14.5582	-2.04472e-05	14.4823	-1.44114e-05	14.4936	-4.52067e-05
14.5579	-2.15745e-05	14.482	-1.45031e-05	14.4933	-4.68648e-05
14.5576	-2.1889e-05	14.4817	-1.48734e-05	14.493	-4.64257e-05
14.5573	-2.32522e-05	14.4814	-1.51519e-05	14.4927	-4.73629e-05
14.557	-2.38682e-05	14.4811	-1.54305e-05	14.4924	-4.71073e-05
14.5567	-2.39993e-05	14.4808	-1.53059e-05	14.4921	-4.80313e-05
14.5564	-2.40255e-05	14.4804	-1.54599e-05	14.4917	-4.79134e-05
14.5561	-2.58736e-05	14.4802	-1.58695e-05	14.4914	-4.98532e-05
14.5558	-2.61882e-05	14.4798	-1.62136e-05	14.4911	-5.07052e-05
14.5555	-2.63324e-05	14.4795	-1.68821e-05	14.4908	-5.16751e-05
14.5552	-2.57294e-05	14.4792	-1.75636e-05	14.4905	-5.02989e-05
14.5549	-2.70008e-05	14.4789	-1.79831e-05	14.4902	-4.98139e-05
14.5546	-2.85213e-05	14.4786	-1.80584e-05	14.4899	-5.01547e-05
14.5543	-3.01859e-05	14.4783	-1.79077e-05	14.4896	-5.30121e-05
14.554	-2.99368e-05	14.478	-1.7793e-05	14.4893	-5.50961e-05
14.5537	-3.1667e-05	14.4777	-1.80027e-05	14.489	-5.65379e-05
14.5534	-3.33709e-05	14.4774	-1.80355e-05	14.4887	-5.51551e-05
14.5531	-3.38952e-05	14.4771	-1.82125e-05	14.4884	-5.50896e-05
14.5528	-3.33971e-05	14.4768	-1.83566e-05	14.4881	-5.47029e-05
14.5525	-3.40918e-05	14.4765	-1.8527e-05	14.4878	-5.4408e-05
14.5521	-3.5455e-05	14.4762	-1.8681e-05	14.4875	-5.35298e-05
14.5518	-3.71196e-05	14.4759	-1.88613e-05	14.4872	-5.53386e-05
14.5515	-3.7172e-05	14.4756	-1.91529e-05	14.4869	-5.69246e-05
14.5512	-3.77881e-05	14.4753	-1.96739e-05	14.4866	-5.79666e-05
14.5509	-3.95575e-05	14.475	-2.0077e-05	14.4863	-5.75537e-05
14.5506	-4.05799e-05	14.4747	-2.03948e-05	14.486	-5.72785e-05
14.5503	-4.06716e-05	14.4743	-2.02375e-05	14.4856	-5.74358e-05
14.55	-4.21265e-05	14.4741	-2.02015e-05	14.4853	-5.95001e-05
14.5497	-4.3778e-05	14.4737	-2.02736e-05	14.485	-5.94608e-05
14.5494	-4.54951e-05	14.4734	-2.07159e-05	14.4847	-5.99392e-05
14.5491	-4.54951e-05	14.4731	-2.12468e-05	14.4844	-5.92314e-05
14.5488	-4.56524e-05	14.4728	-2.14925e-05	14.4841	-6.02866e-05
14.5485	-4.53902e-05	14.4725	-2.09486e-05	14.4838	-6.08174e-05
14.5482	-4.66616e-05	14.4722	-2.11321e-05	14.4835	-6.24558e-05
14.5479	-4.73039e-05	14.4719	-2.15777e-05	14.4832	-6.28163e-05
14.5476	-4.80641e-05	14.4716	-2.16138e-05	14.4829	-6.3701e-05
14.5473	-4.73956e-05	14.4713	-2.13975e-05	14.4826	-6.30391e-05
14.547	-4.89816e-05	14.471	-2.16596e-05	14.4823	-6.33471e-05
14.5466	-4.9637e-05	14.4707	-2.16859e-05	14.482	-6.33537e-05
14.5464	-5.13409e-05	14.4704	-2.18071e-05	14.4817	-6.42843e-05
14.546	-5.23633e-05	14.4701	-2.18169e-05	14.4814	-6.40352e-05
14.5457	-5.29007e-05	14.4698	-2.18694e-05	14.4811	-6.60013e-05
14.5454	-5.26385e-05	14.4695	-2.16498e-05	14.4808	-6.69647e-05
14.5451	-5.30579e-05	14.4692	-2.18923e-05	14.4805	-6.8721e-05
14.5448	-5.43687e-05	14.4689	-2.18923e-05	14.4802	-6.88259e-05
14.5445	-5.65314e-05	14.4686	-2.19906e-05	14.4799	-6.9514e-05
14.5442	-5.63216e-05	14.4682	-2.222e-05	14.4795	-6.88718e-05
14.5439	-5.62823e-05	14.468	-2.26263e-05	14.4792	-6.9632e-05
14.5436	-5.64003e-05	14.4676	-2.28688e-05	14.4789	-7.05167e-05
14.5433	-5.79731e-05	14.4673	-2.29442e-05	14.4786	-7.16243e-05
14.543	-5.9428e-05	14.467	-2.31997e-05	14.4783	-7.07854e-05
14.5427	-6.03193e-05	14.4667	-2.3511e-05	14.478	-7.12442e-05
14.5424	-5.92052e-05	14.4664	-2.35078e-05	14.4777	-7.15653e-05
14.5421	-6.01489e-05	14.4661	-2.3629e-05	14.4774	-7.19651e-05
14.5418	-6.13024e-05	14.4658	-2.396e-05	14.4771	-7.14146e-05
14.5415	-6.14466e-05	14.4655	-2.44875e-05	14.4768	-7.24828e-05
14.5412	-6.1866e-05	14.4652	-2.49823e-05	14.4765	-7.38984e-05
14.5409	-6.36486e-05	14.4649	-2.52838e-05	14.4762	-7.57858e-05
14.5405	-6.49986e-05	14.4646	-2.51822e-05	14.4759	-7.61004e-05
14.5403	-6.73579e-05	14.4643	-2.51363e-05	14.4756	-7.77781e-05
14.5399	-6.76856e-05	14.464	-2.50905e-05	14.4753	-7.76405e-05
14.5396	-6.90225e-05	14.4637	-2.51888e-05	14.475	-7.88726e-05
14.5393	-6.9691e-05	14.4634	-2.52379e-05	14.4747	-7.95738e-05
14.539	-7.01759e-05	14.4631	-2.51396e-05	14.4744	-8.00784e-05
14.5387	-7.0058e-05	14.4628	-2.48021e-05	14.4741	-7.86563e-05
14.5384	-7.17881e-05	14.4625	-2.50282e-05	14.4738	-7.81779e-05
14.5381	-7.33348e-05	14.4621	-2.5156e-05	14.4734	-7.82041e-05
14.5378	-7.49732e-05	14.4619	-2.5428e-05	14.4731	-7.99474e-05
14.5375	-7.50911e-05	14.4615	-2.58277e-05	14.4728	-8.10156e-05
14.5372	-7.55368e-05	14.4612	-2.59195e-05	14.4725	-8.27916e-05
14.5369	-7.54713e-05	14.4609	-2.61489e-05	14.4722	-8.192e-05
14.5366	-7.61659e-05	14.4606	-2.67551e-05	14.4719	-8.16185e-05
14.5363	-7.52746e-05	14.4603	-2.71745e-05	14.4716	-7.99277e-05
14.536	-7.6179e-05	14.46	-2.75382e-05	14.4713	-8.12712e-05
14.5357	-7.73194e-05	14.4597	-2.77643e-05	14.471	-8.24246e-05
14.5354	-7.90888e-05	14.4594	-2.82132e-05	14.4707	-8.42334e-05
14.5351	-7.82107e-05	14.4591	-2.87113e-05	14.4704	-8.52689e-05
14.5348	-7.78961e-05	14.4588	-2.91832e-05	14.4701	-8.53082e-05
14.5344	-7.8866e-05	14.4585	-2.94158e-05	14.4698	-8.45939e-05
14.5342	-8.00063e-05	14.4582	-2.92815e-05	14.4695	-8.61078e-05
14.5338	-8.07141e-05	14.4579	-2.87801e-05	14.4692	-8.61929e-05
14.5335	-8.20118e-05	14.4576	-2.90619e-05	14.4689	-8.64354e-05
14.5332	-8.20118e-05	14.4573	-2.89866e-05	14.4686	-8.65403e-05
14.5329	-8.25885e-05	14.457	-2.92815e-05	14.4683	-8.75364e-05
14.5326	-8.26802e-05	14.4567	-2.94486e-05	14.468	-8.72153e-05
14.5323	-8.3873e-05	14.4564	-2.96976e-05	14.4677	-8.73923e-05
14.532	-8.55769e-05	14.456	-2.94978e-05	14.4673	-8.68942e-05
14.5317	-8.79362e-05	14.4558	-2.97796e-05	14.467	-8.76872e-05
14.5314	-8.79886e-05	14.4554	-3.00581e-05	14.4667	-8.73726e-05
14.5311	-8.94697e-05	14.4551	-3.03038e-05	14.4664	-8.80869e-05
14.5308	-9.04135e-05	14.4548	-3.04972e-05	14.4661	-8.95746e-05
14.5305	-9.11213e-05	14.4545	-3.0566e-05	14.4658	-9.22354e-05
14.5302	-9.16193e-05	14.4542	-3.05398e-05	14.4655	-9.37427e-05
14.5299	-9.21043e-05	14.4539	-3.11362e-05	14.4652	-9.59054e-05
14.5296	-9.11475e-05	14.4536	-3.11067e-05	14.4649	-9.59513e-05
14.5293	-9.2563e-05	14.4533	-3.11689e-05	14.4646	-9.65738e-05
14.529	-9.28645e-05	14.453	-3.16539e-05	14.4643	-9.5794e-05
14.5287	-9.31922e-05	14.4527	-3.19554e-05	14.464	-9.6161e-05
14.5283	-9.42801e-05	14.4524	-3.22666e-05	14.4637	-9.70195e-05
14.5281	-9.6102e-05	14.4521	-3.25288e-05	14.4634	-9.72751e-05
14.5277	-9.67705e-05	14.4518	-3.23977e-05	14.4631	-9.66328e-05
14.5274	-9.78715e-05	14.4515	-3.26795e-05	14.4628	-9.6836e-05
14.5271	-9.78321e-05	14.4512	-3.29449e-05	14.4625	-9.75634e-05
14.5268	-9.93919e-05	14.4509	-3.31022e-05	14.4621	-9.8422e-05
14.5265	-0.000100309	14.4506	-3.3466e-05	14.4619	-9.96344e-05
14.5262	-0.000100965	14.4503	-3.38362e-05	14.4615	-9.93853e-05
14.5259	-0.000101122	14.4499	-3.38919e-05	14.4612	-9.8553e-05
14.5256	-0.000102446	14.4497	-3.41377e-05	14.4609	-9.92936e-05
14.5253	-0.000103167	14.4493	-3.37019e-05	14.4606	-0.000100427
14.525	-0.000104464	14.449	-3.34397e-05	14.4603	-0.000103357
14.5247	-0.000104609	14.4487	-3.33808e-05	14.46	-0.000103344
14.5244	-0.000105356	14.4484	-3.36593e-05	14.4597	-0.000103186
14.5241	-0.000104805	14.4481	-3.39542e-05	14.4594	-0.000103298
14.5238	-0.000105526	14.4478	-3.42589e-05	14.4591	-0.000104301
14.5235	-0.000106208	14.4475	-3.43441e-05	14.4588	-0.000104078
14.5232	-0.000107125	14.4472	-3.46161e-05	14.4585	-0.000105231
14.5229	-0.000106784	14.4469	-3.48848e-05	14.4582	-0.000105388
14.5226	-0.000108292	14.4466	-3.50454e-05	14.4579	-0.000105461
14.5222	-0.000108265	14.4463	-3.52584e-05	14.4576	-0.000105008
14.522	-0.000109209	14.446	-3.60514e-05	14.4573	-0.00010605
14.5216	-0.000110074	14.4457	-3.69558e-05	14.457	-0.000105841
14.5213	-0.000110599	14.4454	-3.71229e-05	14.4567	-0.000105428
14.521	-0.000110887	14.4451	-3.6497e-05	14.4564	-0.000105578
14.5207	-0.000111949	14.4448	-3.70082e-05	14.456	-0.000107282
14.5204	-0.000112473	14.4445	-3.72867e-05	14.4558	-0.00010879
14.5201	-0.000112997	14.4442	-3.70967e-05	14.4554	-0.000110769
14.5198	-0.000113993	14.4438	-3.70246e-05	14.4551	-0.000110566
14.5195	-0.000115645	14.4436	-3.71851e-05	14.4548	-0.000110966
14.5192	-0.000117178	14.4432	-3.74833e-05	14.4545	-0.000110435
14.5189	-0.000118175	14.4429	-3.8001e-05	14.4542	-0.000111064
14.5186	-0.000118502	14.4426	-3.80961e-05	14.4539	-0.000111693
14.5183	-0.000119656	14.4423	-3.86269e-05	14.4536	-0.000112388
14.518	-0.000120036	14.442	-3.88596e-05	14.4533	-0.00011282
14.5177	-0.000120547	14.4417	-3.89906e-05	14.453	-0.000113063
14.5174	-0.000120285	14.4414	-3.88596e-05	14.4527	-0.000111916
14.5171	-0.000121071	14.4411	-3.91184e-05	14.4524	-0.000112866
14.5168	-0.000122356	14.4408	-3.93675e-05	14.4521	-0.00011377
14.5165	-0.000124243	14.4405	-3.95772e-05	14.4518	-0.000115632
14.5161	-0.000124571	14.4402	-3.92757e-05	14.4515	-0.00011634
14.5159	-0.000124191	14.4399	-3.92036e-05	14.4512	-0.000115999
14.5155	-0.000123929	14.4396	-3.89579e-05	14.4509	-0.000115776
14.5152	-0.000124781	14.4393	-3.88596e-05	14.4506	-0.00011649
14.5149	-0.00012579	14.439	-3.85974e-05	14.4503	-0.000117421
14.5146	-0.000127808	14.4387	-3.84106e-05	14.4499	-0.000118692
14.5143	-0.00012849	14.4384	-3.84991e-05	14.4497	-0.000118581
14.514	-0.000128857	14.4381	-3.95117e-05	14.4493	-0.000118673
14.5137	-0.000129958	14.4377	-4.01342e-05	14.449	-0.000118286
14.5134	-0.000131334	14.4375	-4.06684e-05	14.4487	-0.000117768
14.5131	-0.000131321	14.4371	-4.06159e-05	14.4484	-0.000117362
14.5128	-0.000132317	14.4368	-4.1055e-05	14.4481	-0.000117513
14.5125	-0.000131478	14.4365	-4.11533e-05	14.4478	-0.000118653
14.5122	-0.00013216	14.4362	-4.13041e-05	14.4475	-0.000120789
14.5119	-0.000132907	14.4359	-4.1363e-05	14.4472	-0.000120658
14.5116	-0.000134218	14.4356	-4.17989e-05	14.4469	-0.000120344
14.5113	-0.000134074	14.4353	-4.14319e-05	14.4466	-0.000119892
14.511	-0.000136315	14.435	-4.11927e-05	14.4463	-0.000121137
14.5107	-0.000137049	14.4347	-4.10485e-05	14.446	-0.00012231
14.5104	-0.000137062	14.4344	-4.13237e-05	14.4457	-0.0001225
14.51	-0.000137717	14.4341	-4.13991e-05	14.4454	-0.000123162
14.5098	-0.000138753	14.4338	-4.14974e-05	14.4451	-0.000124984
14.5094	-0.000138963	14.4335	-4.13598e-05	14.4448	-0.000126255
14.5091	-0.000139972	14.4332	-4.22576e-05	14.4445	-0.000126851
14.5088	-0.000140706	14.4329	-4.27393e-05	14.4442	-0.000126504
14.5085	-0.000141833	14.4326	-4.27655e-05	14.4438	-0.000126393
14.5082	-0.000141545	14.4323	-4.33357e-05	14.4436	-0.000124957
14.5079	-0.000141885	14.432	-4.39058e-05	14.4432	-0.000124957
14.5076	-0.000141702	14.4316	-4.35749e-05	14.4429	-0.000125574
14.5073	-0.000142685	14.4314	-4.37387e-05	14.4426	-0.000126406
14.507	-0.000143183	14.431	-4.37748e-05	14.4423	-0.000126963
14.5067	-0.000144415	14.4307	-4.40271e-05	14.442	-0.000128464
14.5064	-0.000145254	14.4304	-4.43613e-05	14.4417	-0.000129303
14.5061	-0.000146368	14.4301	-4.45514e-05	14.4414	-0.000129447
14.5058	-0.000148177	14.4298	-4.44858e-05	14.4411	-0.000129978
14.5055	-0.000148963	14.4295	-4.47447e-05	14.4408	-0.00013081
14.5052	-0.000148609	14.4292	-4.42532e-05	14.4405	-0.000131505
14.5049	-0.000149579	14.4289	-4.40992e-05	14.4402	-0.00013216
14.5046	-0.000148885	14.4286	-4.43744e-05	14.4399	-0.000132553
14.5043	-0.000148806	14.4283	-4.4961e-05	14.4396	-0.000132442
14.5039	-0.000150366	14.428	-4.50822e-05	14.4393	-0.000132062
14.5037	-0.000152581	14.4277	-4.51117e-05	14.439	-0.000133064
14.5033	-0.000152974	14.4274	-4.47971e-05	14.4387	-0.000132756
14.503	-0.000152987	14.4271	-4.47676e-05	14.4384	-0.000134001
14.5027	-0.000152581	14.4268	-4.50494e-05	14.4381	-0.00013425
14.5024	-0.000154626	14.4265	-4.53673e-05	14.4377	-0.00013486
14.5021	-0.000154547	14.4262	-4.56589e-05	14.4375	-0.000135332
14.5018	-0.000153931	14.4259	-4.58064e-05	14.4371	-0.000136413
14.5015	-0.00015401	14.4255	-4.57769e-05	14.4368	-0.000136636
14.5012	-0.000155504	14.4253	-4.58195e-05	14.4365	-0.000137108
14.5009	-0.000156762	14.4249	-4.56098e-05	14.4362	-0.000136957
14.5006	-0.000158348	14.4246	-4.52461e-05	14.4359	-0.00013756
14.5003	-0.000159252	14.4243	-4.56229e-05	14.4356	-0.000137304
14.5	-0.000159724	14.424	-4.61537e-05	14.4353	-0.000137042
14.4997	-0.000159397	14.4237	-4.60423e-05	14.435	-0.000137501
14.4994	-0.000159292	14.4234	-4.64388e-05	14.4347	-0.000138497
14.4991	-0.000159947	14.4231	-4.66977e-05	14.4344	-0.000140182
14.4988	-0.000162713	14.4228	-4.73563e-05	14.4341	-0.000140496
14.4985	-0.000164469	14.4225	-4.78347e-05	14.4338	-0.000139926
14.4982	-0.000166042	14.4222	-4.75234e-05	14.4335	-0.000140496
14.4978	-0.000166108	14.4219	-4.71171e-05	14.4332	-0.000141151
14.4976	-0.00016536	14.4216	-4.75759e-05	14.4329	-0.000141584
14.4972	-0.000164299	14.4213	-4.76643e-05	14.4326	-0.000142043
14.4969	-0.000165413	14.421	-4.78904e-05	14.4323	-0.000142986
14.4966	-0.000166121	14.4207	-4.79592e-05	14.432	-0.000143983
14.4963	-0.00016671	14.4204	-4.78839e-05	14.4316	-0.00014471
14.496	-0.000167576	14.4201	-4.7104e-05	14.4314	-0.000145936
14.4957	-0.000168467	14.4198	-4.75955e-05	14.431	-0.000146584
14.4954	-0.000168414	14.4194	-4.83066e-05	14.4307	-0.000146434
14.4951	-0.000169961	14.4192	-4.86244e-05	14.4304	-0.000146578
14.4948	-0.000170944	14.4188	-4.8323e-05	14.4301	-0.000146388
14.4945	-0.00017101	14.4185	-4.83197e-05	14.4298	-0.000146257
14.4942	-0.000170092	14.4182	-4.86343e-05	14.4295	-0.000146473
14.4939	-0.000170643	14.4179	-4.93781e-05	14.4292	-0.000146676
14.4936	-0.000170839	14.4176	-4.95682e-05	14.4289	-0.000147502
14.4933	-0.000171075	14.4173	-4.99974e-05	14.4286	-0.000148773
14.493	-0.000172583	14.417	-4.98369e-05	14.4283	-0.000149796
14.4927	-0.000174129	14.4167	-4.97353e-05	14.428	-0.00015013
14.4924	-0.000174234	14.4164	-4.97025e-05	14.4277	-0.000149638
14.4921	-0.000174863	14.4161	-4.99155e-05	14.4274	-0.000150517
14.4917	-0.000175453	14.4158	-5.05807e-05	14.4271	-0.000150595
14.4915	-0.000176135	14.4155	-5.06003e-05	14.4268	-0.000151067
14.4911	-0.000176711	14.4152	-5.04136e-05	14.4265	-0.000151251
14.4908	-0.000179044	14.4149	-5.04562e-05	14.4262	-0.000151552
14.4905	-0.000179647	14.4146	-5.0466e-05	14.4259	-0.000152279
14.4902	-0.000179123	14.4143	-5.14982e-05	14.4255	-0.000152817
14.4899	-0.000179306	14.414	-5.18423e-05	14.4253	-0.000152778
14.4896	-0.000180643	14.4137	-5.18029e-05	14.4249	-0.000153407
14.4893	-0.000182649	14.4133	-5.16456e-05	14.4246	-0.000154042
14.489	-0.000182347	14.4131	-5.18029e-05	14.4243	-0.000154842
14.4887	-0.000180997	14.4127	-5.18849e-05	14.424	-0.000155242
14.4884	-0.000180984	14.4124	-5.22879e-05	14.4237	-0.000155379
14.4881	-0.000182819	14.4121	-5.22191e-05	14.4234	-0.000155694
14.4878	-0.00018451	14.4118	-5.25337e-05	14.4231	-0.000155504
14.4875	-0.000184628	14.4115	-5.28908e-05	14.4228	-0.000156015
14.4872	-0.00018531	14.4112	-5.35658e-05	14.4225	-0.000156369
14.4869	-0.000186411	14.4109	-5.43982e-05	14.4222	-0.00015652
14.4866	-0.000188482	14.4106	-5.47979e-05	14.4219	-0.000157483
14.4863	-0.000189491	14.4103	-5.45817e-05	14.4216	-0.000158912
14.486	-0.000190199	14.41	-5.4254e-05	14.4213	-0.000159357
14.4856	-0.000189543	14.4097	-5.4018e-05	14.421	-0.000159003
14.4854	-0.000189071	14.4094	-5.4562e-05	14.4207	-0.000160426
14.485	-0.000188101	14.4091	-5.44145e-05	14.4204	-0.000161107
14.4847	-0.000189032	14.4088	-5.42867e-05	14.4201	-0.000160537
14.4844	-0.000190225	14.4085	-5.43883e-05	14.4198	-0.000160924
14.4841	-0.000190579	14.4082	-5.45456e-05	14.4194	-0.000160734
14.4838	-0.00019012	14.4079	-5.44932e-05	14.4192	-0.000161317
14.4835	-0.000189163	14.4076	-5.49192e-05	14.4188	-0.000161199
14.4832	-0.000189058	14.4072	-5.50535e-05	14.4185	-0.000161205
14.4829	-0.000190474	14.407	-5.5142e-05	14.4182	-0.00016152
14.4826	-0.000192715	14.4066	-5.5047e-05	14.4179	-0.000160727
14.4823	-0.000193829	14.4063	-5.46767e-05	14.4176	-0.000160373
14.482	-0.000194275	14.406	-5.43883e-05	14.4173	-0.000161546
14.4817	-0.000194734	14.4057	-5.47881e-05	14.417	-0.000162116
14.4814	-0.000195166	14.4054	-5.49945e-05	14.4167	-0.000162549
14.4811	-0.000195441	14.4051	-5.60136e-05	14.4164	-0.000162123
14.4808	-0.00019632	14.4048	-5.64199e-05	14.4161	-0.000162516
14.4805	-0.000196202	14.4045	-5.63184e-05	14.4158	-0.000163375
14.4802	-0.000195953	14.4042	-5.61512e-05	14.4155	-0.000165714
14.4799	-0.000197067	14.4039	-5.65379e-05	14.4152	-0.0001673
14.4795	-0.000198889	14.4036	-5.7013e-05	14.4149	-0.000167503
14.4793	-0.000199098	14.4033	-5.71474e-05	14.4146	-0.000167543
14.4789	-0.000199216	14.403	-5.71539e-05	14.4143	-0.000167163
14.4786	-0.000201051	14.4027	-5.71638e-05	14.414	-0.000166855
14.4783	-0.000202034	14.4024	-5.73571e-05	14.4137	-0.000167464
14.478	-0.000203044	14.4021	-5.70917e-05	14.4133	-0.000168736
14.4777	-0.000203096	14.4018	-5.64429e-05	14.4131	-0.000168762
14.4774	-0.000204014	14.4015	-5.6551e-05	14.4127	-0.000169037
14.4771	-0.000204171	14.4011	-5.6764e-05	14.4124	-0.000170341
14.4768	-0.000204538	14.4009	-5.67968e-05	14.4121	-0.000169863
14.4765	-0.000204944	14.4005	-5.70884e-05	14.4118	-0.000169319
14.4762	-0.000205508	14.4002	-5.79207e-05	14.4115	-0.000169778
14.4759	-0.000206281	14.3999	-5.83467e-05	14.4112	-0.000170787
14.4756	-0.000209204	14.3996	-5.84122e-05	14.4109	-0.00017175
14.4753	-0.000210738	14.3993	-5.8563e-05	14.4106	-0.000172157
14.475	-0.000211445	14.399	-5.89103e-05	14.4103	-0.000171252
14.4747	-0.000211275	14.3987	-5.85859e-05	14.41	-0.00017078
14.4744	-0.000210685	14.3984	-5.86514e-05	14.4097	-0.000170256
14.4741	-0.00021096	14.3981	-5.84647e-05	14.4094	-0.000170983
14.4738	-0.000209702	14.3978	-5.8255e-05	14.4091	-0.000172622
14.4734	-0.00020944	14.3975	-5.83107e-05	14.4088	-0.000174188
14.4732	-0.000210973	14.3972	-5.89234e-05	14.4085	-0.00017333
14.4728	-0.000212677	14.3969	-5.95624e-05	14.4082	-0.000173664
14.4725	-0.000212337	14.3966	-5.98868e-05	14.4079	-0.000174018
14.4722	-0.000213857	14.3963	-5.97459e-05	14.4076	-0.000175335
14.4719	-0.000215037	14.396	-6.03226e-05	14.4072	-0.000176718
14.4716	-0.00021446	14.3957	-6.05684e-05	14.407	-0.000176764
14.4713	-0.000214394	14.3954	-6.07224e-05	14.4066	-0.000175715
14.471	-0.000215417	14.395	-6.03423e-05	14.4063	-0.000176823
14.4707	-0.000215142	14.3948	-5.98376e-05	14.406	-0.00017774
14.4704	-0.000216374	14.3944	-5.98737e-05	14.4057	-0.000178389
14.4701	-0.000217422	14.3941	-5.99589e-05	14.4054	-0.000177963
14.4698	-0.000219165	14.3938	-6.02112e-05	14.4051	-0.000179208
14.4695	-0.000220581	14.3935	-6.09714e-05	14.4048	-0.000179909
14.4692	-0.000220122	14.3932	-6.10828e-05	14.4045	-0.000179424
14.4689	-0.000220673	14.3929	-6.12139e-05	14.4042	-0.000179208
14.4686	-0.000220437	14.3926	-6.1227e-05	14.4039	-0.000179909
14.4683	-0.000220306	14.3923	-6.12696e-05	14.4036	-0.000179529
14.468	-0.000221708	14.392	-6.11746e-05	14.4033	-0.000180014
14.4677	-0.00022256	14.3917	-6.13614e-05	14.403	-0.00018067
14.4673	-0.0002226	14.3914	-6.12663e-05	14.4027	-0.000180991
14.4671	-0.000224435	14.3911	-6.11516e-05	14.4024	-0.000181004
14.4667	-0.000225155	14.3908	-6.11516e-05	14.4021	-0.000181377
14.4664	-0.000224854	14.3905	-6.13319e-05	14.4018	-0.000181436
14.4661	-0.000226466	14.3902	-6.14924e-05	14.4015	-0.000182341
14.4658	-0.000226637	14.3899	-6.15809e-05	14.4011	-0.000181934
14.4655	-0.000227842	14.3896	-6.16825e-05	14.4009	-0.0001824
14.4652	-0.000228	14.3893	-6.22887e-05	14.4005	-0.000182813
14.4649	-0.000226466	14.3889	-6.21806e-05	14.4002	-0.000182229
14.4646	-0.000227515	14.3887	-6.21183e-05	14.3999	-0.000181856
14.4643	-0.000227462	14.3883	-6.17316e-05	14.3996	-0.000183448
14.464	-0.00022741	14.388	-6.2351e-05	14.3993	-0.000184504
14.4637	-0.000227842	14.3877	-6.27409e-05	14.399	-0.000184431
14.4634	-0.000228537	14.3874	-6.26295e-05	14.3987	-0.000183848
14.4631	-0.000229507	14.3871	-6.2328e-05	14.3984	-0.000185598
14.4628	-0.000231342	14.3868	-6.28556e-05	14.3981	-0.000186758
14.4625	-0.000231408	14.3865	-6.27474e-05	14.3978	-0.000185146
14.4622	-0.000232378	14.3862	-6.29899e-05	14.3975	-0.000184923
14.4619	-0.000234108	14.3859	-6.3547e-05	14.3972	-0.000186306
14.4616	-0.000234016	14.3856	-6.44514e-05	14.3969	-0.000186325
14.4612	-0.000235248	14.3853	-6.47528e-05	14.3966	-0.000188016
14.461	-0.000234724	14.385	-6.4861e-05	14.3963	-0.000187597
14.4606	-0.00023361	14.3847	-6.45136e-05	14.396	-0.000186902
14.4603	-0.000233649	14.3844	-6.47922e-05	14.3957	-0.000187282
14.46	-0.000233688	14.3841	-6.46906e-05	14.3954	-0.000188357
14.4597	-0.000234016	14.3838	-6.44055e-05	14.395	-0.000188252
14.4594	-0.000234947	14.3835	-6.42154e-05	14.3948	-0.000189314
14.4591	-0.000234933	14.3832	-6.3973e-05	14.3944	-0.000189746
14.4588	-0.000235405	14.3828	-6.41401e-05	14.3941	-0.00019204
14.4585	-0.000237096	14.3826	-6.48872e-05	14.3938	-0.000192433
14.4582	-0.000238001	14.3822	-6.45005e-05	14.3935	-0.00019227
14.4579	-0.000237883	14.3819	-6.42679e-05	14.3932	-0.000191116
14.4576	-0.000238617	14.3816	-6.43072e-05	14.3929	-0.000191188
14.4573	-0.000238302	14.3813	-6.45202e-05	14.3926	-0.00019086
14.457	-0.000238499	14.381	-6.44841e-05	14.3923	-0.000191621
14.4567	-0.000239311	14.3807	-6.47496e-05	14.392	-0.000192604
14.4564	-0.000240661	14.3804	-6.48806e-05	14.3917	-0.000194065
14.4561	-0.000242116	14.3801	-6.50314e-05	14.3914	-0.000194727
14.4558	-0.000244489	14.3798	-6.4956e-05	14.3911	-0.000195514
14.4555	-0.000244462	14.3795	-6.54344e-05	14.3908	-0.000195297
14.4551	-0.000243466	14.3792	-6.58899e-05	14.3905	-0.00019512
14.4549	-0.00024361	14.3789	-6.62438e-05	14.3902	-0.000194419
14.4545	-0.000244187	14.3786	-6.63028e-05	14.3899	-0.00019533
14.4542	-0.000244711	14.3783	-6.62077e-05	14.3896	-0.000194832
14.4539	-0.000244449	14.378	-6.60144e-05	14.3893	-0.000196077
14.4536	-0.000244161	14.3777	-6.6329e-05	14.3889	-0.000195841
14.4533	-0.000244751	14.3774	-6.70073e-05	14.3887	-0.00019649
14.453	-0.000246599	14.3771	-6.74595e-05	14.3883	-0.000196536
14.4527	-0.000245694	14.3767	-6.71613e-05	14.388	-0.000196929
14.4524	-0.000244856	14.3765	-6.71646e-05	14.3877	-0.000196805
14.4521	-0.00024732	14.3761	-6.72989e-05	14.3874	-0.000197499
14.4518	-0.000248303	14.3758	-6.76987e-05	14.3871	-0.000198515
14.4515	-0.000248368	14.3755	-6.81509e-05	14.3868	-0.000200711
14.4512	-0.000249233	14.3752	-6.81705e-05	14.3865	-0.000200029
14.4509	-0.000250846	14.3749	-6.80002e-05	14.3862	-0.000200199
14.4506	-0.000250728	14.3746	-6.77642e-05	14.3859	-0.000199551
14.4503	-0.000250924	14.3743	-6.81902e-05	14.3856	-0.000199564
14.45	-0.000253087	14.374	-6.86981e-05	14.3853	-0.000198699
14.4497	-0.000254044	14.3737	-6.86391e-05	14.385	-0.000198915
14.4494	-0.00025327	14.3734	-6.81705e-05	14.3847	-0.000198856
14.449	-0.000253467	14.3731	-6.76528e-05	14.3844	-0.000199708
14.4488	-0.000253362	14.3728	-6.80493e-05	14.3841	-0.000200121
14.4484	-0.000254044	14.3725	-6.79313e-05	14.3838	-0.000201209
14.4481	-0.000253336	14.3722	-6.80231e-05	14.3835	-0.000201084
14.4478	-0.00025348	14.3719	-6.80755e-05	14.3832	-0.000202205
14.4475	-0.000253873	14.3716	-6.8282e-05	14.3828	-0.000202808
14.4472	-0.000254555	14.3713	-6.83672e-05	14.3826	-0.000204073
14.4469	-0.000255669	14.371	-6.86227e-05	14.3822	-0.000202683
14.4466	-0.000256193	14.3706	-6.82525e-05	14.3819	-0.000202198
14.4463	-0.000256167	14.3704	-6.81705e-05	14.3816	-0.000202487
14.446	-0.000257334	14.37	-6.90684e-05	14.3813	-0.000203266
14.4457	-0.000258094	14.3697	-6.94485e-05	14.381	-0.000203653
14.4454	-0.000258657	14.3694	-6.92191e-05	14.3807	-0.000204669
14.4451	-0.000259038	14.3691	-6.97401e-05	14.3804	-0.0002048
14.4448	-0.00025985	14.3688	-6.99498e-05	14.3801	-0.000204787
14.4445	-0.000260466	14.3685	-6.96746e-05	14.3798	-0.000204649
14.4442	-0.000260506	14.3682	-6.91929e-05	14.3795	-0.0002056
14.4439	-0.000260375	14.3679	-6.9514e-05	14.3792	-0.000205272
14.4436	-0.000261318	14.3676	-6.92519e-05	14.3789	-0.000206347
14.4433	-0.000262131	14.3673	-6.89406e-05	14.3786	-0.000206222
14.4429	-0.000262812	14.367	-6.9301e-05	14.3783	-0.000206524
14.4427	-0.000262432	14.3667	-7.0117e-05	14.378	-0.000205567
14.4423	-0.000263953	14.3664	-7.03332e-05	14.3777	-0.000206727
14.442	-0.000264883	14.3661	-7.05888e-05	14.3774	-0.000206098
14.4417	-0.000264516	14.3658	-7.08674e-05	14.3771	-0.000206347
14.4414	-0.000263573	14.3655	-7.06544e-05	14.3767	-0.000207284
14.4411	-0.000262957	14.3652	-7.05167e-05	14.3765	-0.000208981
14.4408	-0.00026394	14.3649	-7.08018e-05	14.3761	-0.000209106
14.4405	-0.000264988	14.3645	-7.11754e-05	14.3758	-0.000211
14.4402	-0.00026584	14.3643	-7.19421e-05	14.3755	-0.000210862
14.4399	-0.00026719	14.3639	-7.20306e-05	14.3752	-0.000211609
14.4396	-0.00026605	14.3636	-7.23026e-05	14.3749	-0.000211688
14.4393	-0.00026567	14.3633	-7.25484e-05	14.3746	-0.000212016
14.439	-0.000264687	14.363	-7.26204e-05	14.3743	-0.000211282
14.4387	-0.000266273	14.3627	-7.26434e-05	14.374	-0.000211773
14.4384	-0.000268619	14.3624	-7.27908e-05	14.3737	-0.000211229
14.4381	-0.000270336	14.3621	-7.2994e-05	14.3734	-0.000210541
14.4378	-0.000270873	14.3618	-7.32692e-05	14.3731	-0.000210534
14.4375	-0.000270952	14.3615	-7.34396e-05	14.3728	-0.000212022
14.4372	-0.000270454	14.3612	-7.36428e-05	14.3725	-0.000211983
14.4368	-0.00027086	14.3609	-7.30169e-05	14.3722	-0.000213025
14.4366	-0.000270611	14.3606	-7.27712e-05	14.3719	-0.000212861
14.4362	-0.000270808	14.3603	-7.25975e-05	14.3716	-0.000213221
14.4359	-0.000271856	14.36	-7.22698e-05	14.3713	-0.00021252
14.4356	-0.000273587	14.3597	-7.25385e-05	14.371	-0.00021408
14.4353	-0.000274557	14.3594	-7.27253e-05	14.3706	-0.000215587
14.435	-0.000275186	14.3591	-7.25582e-05	14.3704	-0.000217835
14.4347	-0.000275408	14.3588	-7.27155e-05	14.37	-0.00021794
14.4344	-0.000276863	14.3584	-7.32332e-05	14.3697	-0.000218504
14.4341	-0.000278017	14.3582	-7.32463e-05	14.3694	-0.0002168
14.4338	-0.000278764	14.3578	-7.32791e-05	14.3691	-0.000215319
14.4335	-0.000277938	14.3575	-7.39017e-05	14.3688	-0.000214473
14.4332	-0.000276955	14.3572	-7.40557e-05	14.3685	-0.000215581
14.4329	-0.000275946	14.3569	-7.37935e-05	14.3682	-0.000215535
14.4326	-0.000276103	14.3566	-7.37444e-05	14.3679	-0.000217448
14.4323	-0.000276929	14.3563	-7.41507e-05	14.3676	-0.000219015
14.432	-0.000278017	14.356	-7.40033e-05	14.3673	-0.000220096
14.4317	-0.000279616	14.3557	-7.38165e-05	14.367	-0.000219061
14.4314	-0.000281058	14.3554	-7.38001e-05	14.3667	-0.000219867
14.4311	-0.000280533	14.3551	-7.41835e-05	14.3664	-0.000218949
14.4307	-0.000280756	14.3548	-7.42195e-05	14.3661	-0.000218268
14.4305	-0.000280573	14.3545	-7.4344e-05	14.3658	-0.000217147
14.4301	-0.000280232	14.3542	-7.46226e-05	14.3655	-0.00021891
14.4298	-0.00028018	14.3539	-7.45013e-05	14.3652	-0.000220417
14.4295	-0.000282041	14.3536	-7.45275e-05	14.3649	-0.000221361
14.4292	-0.000282565	14.3533	-7.4462e-05	14.3645	-0.000220863
14.4289	-0.000284518	14.353	-7.41507e-05	14.3643	-0.000221662
14.4286	-0.000285108	14.3527	-7.42851e-05	14.3639	-0.000221505
14.4283	-0.000285855	14.3523	-7.43735e-05	14.3636	-0.000221033
14.428	-0.000284846	14.3521	-7.40852e-05	14.3633	-0.000221125
14.4277	-0.00028381	14.3517	-7.42556e-05	14.363	-0.000222416
14.4274	-0.000284125	14.3514	-7.46488e-05	14.3627	-0.000221413
14.4271	-0.000284387	14.3511	-7.43997e-05	14.3624	-0.000222993
14.4268	-0.000282565	14.3508	-7.4154e-05	14.3621	-0.000223419
14.4265	-0.000282749	14.3505	-7.48093e-05	14.3618	-0.000224186
14.4262	-0.000283011	14.3502	-7.52419e-05	14.3615	-0.000223799
14.4259	-0.00028516	14.3499	-7.52714e-05	14.3612	-0.000225031
14.4256	-0.000286222	14.3496	-7.58088e-05	14.3609	-0.000224697
14.4253	-0.000286576	14.3493	-7.63625e-05	14.3606	-0.000225772
14.425	-0.000285894	14.349	-7.6202e-05	14.3603	-0.000224323
14.4246	-0.000287218	14.3487	-7.59103e-05	14.36	-0.000225378
14.4244	-0.000288201	14.3484	-7.59824e-05	14.3597	-0.000225077
14.424	-0.000288267	14.3481	-7.63101e-05	14.3594	-0.000225378
14.4237	-0.000287284	14.3478	-7.65821e-05	14.3591	-0.000225772
14.4234	-0.000288935	14.3475	-7.64543e-05	14.3588	-0.000227895
14.4231	-0.000290272	14.3472	-7.64805e-05	14.3584	-0.000229356
14.4228	-0.000290914	14.3469	-7.6759e-05	14.3582	-0.000229828
14.4225	-0.000291452	14.3466	-7.72014e-05	14.3578	-0.00022781
14.4222	-0.000292566	14.3462	-7.75324e-05	14.3575	-0.000227679
14.4219	-0.000292618	14.346	-7.72637e-05	14.3572	-0.000226604
14.4216	-0.000292395	14.3456	-7.70867e-05	14.3569	-0.000226368
14.4213	-0.000292382	14.3453	-7.72506e-05	14.3566	-0.000226479
14.421	-0.000292776	14.345	-7.75062e-05	14.3563	-0.000227449
14.4207	-0.000293011	14.3447	-7.78469e-05	14.356	-0.000227017
14.4204	-0.000293378	14.3444	-7.78043e-05	14.3557	-0.000227941
14.4201	-0.000293221	14.3441	-7.7765e-05	14.3554	-0.000228478
14.4198	-0.000293077	14.3438	-7.77912e-05	14.3551	-0.000228983
14.4195	-0.0002933	14.3435	-7.75913e-05	14.3548	-0.000228576
14.4192	-0.00029423	14.3432	-7.78273e-05	14.3545	-0.000229166
14.4189	-0.00029444	14.3429	-7.81615e-05	14.3542	-0.000228688
14.4185	-0.000296065	14.3426	-7.80534e-05	14.3539	-0.000230077
14.4183	-0.000296773	14.3423	-7.82303e-05	14.3536	-0.000229664
14.4179	-0.000296301	14.342	-7.84695e-05	14.3533	-0.000230431
14.4176	-0.000295371	14.3417	-7.87415e-05	14.353	-0.000229966
14.4173	-0.000296039	14.3414	-7.93281e-05	14.3527	-0.000230969
14.417	-0.00029558	14.3411	-7.93084e-05	14.3523	-0.000231316
14.4167	-0.000296813	14.3408	-7.86399e-05	14.3521	-0.000231794
14.4164	-0.000297691	14.3405	-7.85482e-05	14.3517	-0.000229927
14.4161	-0.000298412	14.3401	-7.8558e-05	14.3514	-0.000230674
14.4158	-0.000297822	14.3399	-7.83679e-05	14.3511	-0.000230195
14.4155	-0.000299015	14.3395	-7.82696e-05	14.3508	-0.000230333
14.4152	-0.00029929	14.3392	-7.79387e-05	14.3505	-0.00023049
14.4149	-0.00030022	14.3389	-7.76405e-05	14.3502	-0.000230759
14.4146	-0.000299513	14.3386	-7.78764e-05	14.3499	-0.000230739
14.4143	-0.000299801	14.3383	-7.82336e-05	14.3496	-0.000231906
14.414	-0.000300194	14.338	-7.83909e-05	14.3493	-0.00023129
14.4137	-0.000300784	14.3377	-7.81976e-05	14.349	-0.000233367
14.4134	-0.000300863	14.3374	-7.82828e-05	14.3487	-0.000233059
14.4131	-0.000302173	14.3371	-7.90331e-05	14.3484	-0.000233465
14.4128	-0.000301439	14.3368	-7.92658e-05	14.3481	-0.000233203
14.4124	-0.000301741	14.3365	-7.90299e-05	14.3478	-0.000234134
14.4122	-0.000302278	14.3362	-7.9079e-05	14.3475	-0.000232718
14.4118	-0.00030313	14.3359	-7.92527e-05	14.3472	-0.000232246
14.4115	-0.000303183	14.3356	-7.88562e-05	14.3469	-0.000232187
14.4112	-0.00030389	14.3353	-7.86694e-05	14.3466	-0.00023513
14.4109	-0.000304454	14.335	-7.89119e-05	14.3462	-0.000236002
14.4106	-0.000305398	14.3347	-7.95017e-05	14.346	-0.000236093
14.4103	-0.000305437	14.3344	-7.97802e-05	14.3456	-0.000236139
14.41	-0.00030583	14.334	-8.00424e-05	14.3453	-0.000238236
14.4097	-0.000305175	14.3338	-8.03439e-05	14.345	-0.000237529
14.4094	-0.000305463	14.3334	-8.03701e-05	14.3447	-0.000236972
14.4091	-0.000306591	14.3331	-8.03406e-05	14.3444	-0.00023688
14.4088	-0.000308085	14.3328	-8.08059e-05	14.3441	-0.00023785
14.4085	-0.000306617	14.3325	-8.11729e-05	14.3438	-0.000237987
14.4082	-0.000306735	14.3322	-8.14645e-05	14.3435	-0.000238236
14.4079	-0.000307062	14.3319	-8.15497e-05	14.3432	-0.00023844
14.4076	-0.000307901	14.3316	-8.15956e-05	14.3429	-0.000239036
14.4073	-0.000307744	14.3313	-8.15596e-05	14.3426	-0.000238086
14.407	-0.00030857	14.331	-8.14318e-05	14.3423	-0.000238086
14.4067	-0.000309186	14.3307	-8.10451e-05	14.342	-0.000238322
14.4063	-0.000310995	14.3304	-8.13662e-05	14.3417	-0.000240189
14.4061	-0.000312345	14.3301	-8.13695e-05	14.3414	-0.000237928
14.4057	-0.000313419	14.3298	-8.14907e-05	14.3411	-0.000237686
14.4054	-0.000313419	14.3295	-8.1458e-05	14.3408	-0.000237752
14.4051	-0.000312803	14.3292	-8.10811e-05	14.3405	-0.000238735
14.4048	-0.000311191	14.3289	-8.10516e-05	14.3401	-0.000238708
14.4045	-0.000312096	14.3286	-8.17103e-05	14.3399	-0.000239508
14.4042	-0.000312567	14.3283	-8.18938e-05	14.3395	-0.000239626
14.4039	-0.000312777	14.3279	-8.22837e-05	14.3392	-0.000239082
14.4036	-0.000311427	14.3277	-8.26016e-05	14.3389	-0.000239364
14.4033	-0.000311912	14.3273	-8.23591e-05	14.3386	-0.00024093
14.403	-0.000311768	14.327	-8.19167e-05	14.3383	-0.000241598
14.4027	-0.000313931	14.3267	-8.18676e-05	14.338	-0.000242051
14.4024	-0.000315975	14.3264	-8.17889e-05	14.3377	-0.000241369
14.4021	-0.000316709	14.3261	-8.20642e-05	14.3374	-0.000242005
14.4018	-0.000315412	14.3258	-8.21264e-05	14.3371	-0.000241533
14.4015	-0.000314914	14.3255	-8.25754e-05	14.3368	-0.000242378
14.4012	-0.00031553	14.3252	-8.27884e-05	14.3365	-0.000242752
14.4009	-0.000315215	14.3249	-8.25524e-05	14.3362	-0.000243991
14.4006	-0.000313695	14.3246	-8.18479e-05	14.3359	-0.0002438
14.4002	-0.000314848	14.3243	-8.18381e-05	14.3356	-0.000244561
14.4	-0.000315307	14.324	-8.22444e-05	14.3353	-0.000243925
14.3996	-0.000315687	14.3237	-8.2713e-05	14.335	-0.000244744
14.3993	-0.000316526	14.3234	-8.33225e-05	14.3347	-0.000244725
14.399	-0.00031819	14.3231	-8.34372e-05	14.3344	-0.000244928
14.3987	-0.000318544	14.3228	-8.36796e-05	14.334	-0.000244246
14.3984	-0.000318492	14.3225	-8.38697e-05	14.3338	-0.000244993
14.3981	-0.000318806	14.3222	-8.3719e-05	14.3334	-0.000244744
14.3978	-0.000318649	14.3218	-8.38271e-05	14.3331	-0.00024557
14.3975	-0.00031629	14.3216	-8.42465e-05	14.3328	-0.000244875
14.3972	-0.000314468	14.3212	-8.45414e-05	14.3325	-0.000246291
14.3969	-0.000314848	14.3209	-8.45971e-05	14.3322	-0.000246678
14.3966	-0.000317587	14.3206	-8.49478e-05	14.3319	-0.000248598
14.3963	-0.00031785	14.3203	-8.45971e-05	14.3316	-0.000247929
14.396	-0.000319829	14.32	-8.41056e-05	14.3313	-0.00024751
14.3957	-0.000319291	14.3197	-8.35518e-05	14.331	-0.000246311
14.3954	-0.000319095	14.3194	-8.34568e-05	14.3307	-0.00024671
14.3951	-0.000319318	14.3191	-8.3352e-05	14.3304	-0.000245898
14.3948	-0.000321022	14.3188	-8.36141e-05	14.3301	-0.000247182
14.3945	-0.00032148	14.3185	-8.4063e-05	14.3298	-0.000247785
14.3941	-0.000322136	14.3182	-8.48101e-05	14.3295	-0.000248709
14.3939	-0.000323171	14.3179	-8.49773e-05	14.3292	-0.000248198
14.3935	-0.000323682	14.3176	-8.49871e-05	14.3289	-0.000247805
14.3932	-0.00032148	14.3173	-8.50625e-05	14.3286	-0.00024711
14.3929	-0.000321297	14.317	-8.48396e-05	14.3283	-0.000246422
14.3926	-0.00032266	14.3167	-8.44694e-05	14.3279	-0.000245491
14.3923	-0.000324102	14.3164	-8.4548e-05	14.3277	-0.000247923
14.392	-0.000324049	14.3161	-8.50362e-05	14.3273	-0.000249784
14.3917	-0.000325426	14.3157	-8.53606e-05	14.327	-0.000250721
14.3914	-0.000325504	14.3155	-8.51739e-05	14.3267	-0.000249201
14.3911	-0.000326015	14.3151	-8.52165e-05	14.3264	-0.000248499
14.3908	-0.000325426	14.3148	-8.4951e-05	14.3261	-0.00024772
14.3905	-0.000325229	14.3145	-8.51902e-05	14.3258	-0.000248781
14.3902	-0.000325268	14.3142	-8.54589e-05	14.3255	-0.000249024
14.3899	-0.000326369	14.3139	-8.58456e-05	14.3252	-0.000249935
14.3896	-0.000326382	14.3136	-8.62913e-05	14.3249	-0.000249502
14.3893	-0.000326173	14.3133	-8.62028e-05	14.3246	-0.000250098
14.389	-0.00032519	14.313	-8.54065e-05	14.3243	-0.000250629
14.3887	-0.000326395	14.3127	-8.53934e-05	14.324	-0.000252215
14.3884	-0.000326042	14.3124	-8.57932e-05	14.3237	-0.000251737
14.388	-0.000326146	14.3121	-8.6442e-05	14.3234	-0.000251141
14.3878	-0.000325976	14.3118	-8.66091e-05	14.3231	-0.000250544
14.3874	-0.000326645	14.3115	-8.66091e-05	14.3228	-0.000251521
14.3871	-0.000325242	14.3112	-8.64682e-05	14.3225	-0.000251514
14.3868	-0.000325793	14.3109	-8.62093e-05	14.3222	-0.000252078
14.3865	-0.000326042	14.3106	-8.58194e-05	14.3218	-0.000252287
14.3862	-0.000326448	14.3103	-8.61569e-05	14.3216	-0.000252805
14.3859	-0.000325858	14.31	-8.62814e-05	14.3212	-0.000250891
14.3856	-0.000327182	14.3096	-8.59767e-05	14.3209	-0.000250433
14.3853	-0.000328755	14.3094	-8.6075e-05	14.3206	-0.000249679
14.385	-0.000329738	14.309	-8.61012e-05	14.3203	-0.00025137
14.3847	-0.000329318	14.3087	-8.61831e-05	14.32	-0.000251494
14.3844	-0.00033	14.3084	-8.64092e-05	14.3197	-0.000253231
14.3841	-0.000328847	14.3081	-8.61897e-05	14.3194	-0.000253716
14.3838	-0.000327968	14.3078	-8.63207e-05	14.3191	-0.000252504
14.3835	-0.000329214	14.3075	-8.6442e-05	14.3188	-0.000251272
14.3832	-0.00033135	14.3072	-8.67992e-05	14.3185	-0.000252432
14.3829	-0.00033194	14.3069	-8.70154e-05	14.3182	-0.000253034
14.3826	-0.000332582	14.3066	-8.77036e-05	14.3179	-0.000253867
14.3823	-0.000332464	14.3063	-8.77036e-05	14.3176	-0.000253926
14.3819	-0.000332713	14.306	-8.70023e-05	14.3173	-0.000255617
14.3817	-0.000331874	14.3057	-8.63666e-05	14.317	-0.000255879
14.3813	-0.000332412	14.3054	-8.63699e-05	14.3167	-0.000256436
14.381	-0.00033211	14.3051	-8.60881e-05	14.3164	-0.000254725
14.3807	-0.000333696	14.3048	-8.62781e-05	14.3161	-0.000255649
14.3804	-0.000334312	14.3045	-8.61831e-05	14.3157	-0.000256279
14.3801	-0.000334784	14.3042	-8.66714e-05	14.3155	-0.000256678
14.3798	-0.000334954	14.3039	-8.70744e-05	14.3151	-0.00025506
14.3795	-0.00033578	14.3035	-8.68516e-05	14.3148	-0.000255558
14.3792	-0.00033481	14.3033	-8.61143e-05	14.3145	-0.000256672
14.3789	-0.000336737	14.3029	-8.57539e-05	14.3142	-0.000257511
14.3786	-0.000337327	14.3026	-8.6229e-05	14.3139	-0.00025717
14.3783	-0.000336973	14.3023	-8.71039e-05	14.3136	-0.000257458
14.378	-0.00033755	14.302	-8.72153e-05	14.3133	-0.000256508
14.3777	-0.000337576	14.3017	-8.76478e-05	14.313	-0.000258271
14.3774	-0.000337025	14.3014	-8.77724e-05	14.3127	-0.000257504
14.3771	-0.000336724	14.3011	-8.78346e-05	14.3124	-0.000257976
14.3768	-0.000335728	14.3008	-8.75332e-05	14.3121	-0.000258723
14.3765	-0.000337707	14.3005	-8.79591e-05	14.3118	-0.000257432
14.3762	-0.000337602	14.3002	-8.81394e-05	14.3115	-0.000256056
14.3758	-0.000338756	14.2999	-8.8372e-05	14.3112	-0.000257471
14.3756	-0.000338126	14.2996	-8.82409e-05	14.3109	-0.000258671
14.3752	-0.000337274	14.2993	-8.79395e-05	14.3106	-0.000258251
14.3749	-0.000337812	14.299	-8.77625e-05	14.3103	-0.000257242
14.3746	-0.00033751	14.2987	-8.79428e-05	14.31	-0.000257517
14.3743	-0.000336632	14.2984	-8.75364e-05	14.3096	-0.000257602
14.374	-0.000338126	14.2981	-8.78019e-05	14.3094	-0.000259175
14.3737	-0.000338087	14.2978	-8.80804e-05	14.309	-0.000259595
14.3734	-0.000338533	14.2974	-8.81754e-05	14.3087	-0.000259883
14.3731	-0.000337825	14.2972	-8.81426e-05	14.3084	-0.000260499
14.3728	-0.000337982	14.2968	-8.82115e-05	14.3081	-0.000260388
14.3725	-0.000338454	14.2965	-8.79788e-05	14.3078	-0.000259772
14.3722	-0.000339437	14.2962	-8.80771e-05	14.3075	-0.000260873
14.3719	-0.000339083	14.2959	-8.84539e-05	14.3072	-0.000260925
14.3716	-0.000339437	14.2956	-8.83458e-05	14.3069	-0.000260237
14.3713	-0.000339175	14.2953	-8.74152e-05	14.3066	-0.000259857
14.371	-0.000340735	14.295	-8.7271e-05	14.3063	-0.000260807
14.3707	-0.000342072	14.2947	-8.76937e-05	14.306	-0.000261784
14.3704	-0.000341639	14.2944	-8.85031e-05	14.3057	-0.000263645
14.3701	-0.000340093	14.2941	-8.8467e-05	14.3054	-0.000262957
14.3697	-0.000340722	14.2938	-8.82409e-05	14.3051	-0.000262472
14.3695	-0.000343094	14.2935	-8.80509e-05	14.3048	-0.000261384
14.3691	-0.000343985	14.2932	-8.84474e-05	14.3045	-0.000262419
14.3688	-0.000344051	14.2929	-8.90995e-05	14.3042	-0.000262845
14.3685	-0.000344248	14.2926	-8.96729e-05	14.3039	-0.000262426
14.3682	-0.000343789	14.2923	-8.99744e-05	14.3035	-0.000261476
14.3679	-0.000345925	14.292	-9.00825e-05	14.3033	-0.000262092
14.3676	-0.000347341	14.2917	-8.96434e-05	14.3029	-0.000261862
14.3673	-0.000348534	14.2913	-8.9342e-05	14.3026	-0.000261862
14.367	-0.000348022	14.2911	-8.92109e-05	14.3023	-0.000261561
14.3667	-0.00034856	14.2907	-8.94239e-05	14.302	-0.000261679
14.3664	-0.000348389	14.2904	-8.91716e-05	14.3017	-0.000261226
14.3661	-0.000348861	14.2901	-8.9283e-05	14.3014	-0.000262826
14.3658	-0.000349123	14.2898	-8.9011e-05	14.3011	-0.000264136
14.3655	-0.000347419	14.2895	-8.96008e-05	14.3008	-0.000264949
14.3652	-0.000345729	14.2892	-8.98925e-05	14.3005	-0.000263599
14.3649	-0.000346712	14.2889	-8.97384e-05	14.3002	-0.000264274
14.3646	-0.00034586	14.2886	-8.9319e-05	14.2999	-0.000265565
14.3643	-0.000345257	14.2883	-8.9319e-05	14.2996	-0.000266338
14.364	-0.000346803	14.288	-8.96205e-05	14.2993	-0.000265696
14.3636	-0.000348743	14.2877	-9.01677e-05	14.299	-0.000266338
14.3634	-0.000347144	14.2874	-8.98695e-05	14.2987	-0.000265722
14.363	-0.000346161	14.2871	-8.92404e-05	14.2984	-0.000265329
14.3627	-0.000347223	14.2868	-8.94534e-05	14.2981	-0.000266463
14.3624	-0.000348547	14.2865	-8.95189e-05	14.2978	-0.000267066
14.3621	-0.000348193	14.2862	-8.89356e-05	14.2974	-0.000266181
14.3618	-0.000347026	14.2859	-8.86047e-05	14.2972	-0.000265473
14.3615	-0.000347826	14.2856	-8.9047e-05	14.2968	-0.000264497
14.3612	-0.000349359	14.2852	-8.96008e-05	14.2965	-0.000264372
14.3609	-0.00034856	14.285	-8.96598e-05	14.2962	-0.000264038
14.3606	-0.000350342	14.2846	-9.01448e-05	14.2959	-0.00026449
14.3603	-0.000351338	14.2843	-9.01317e-05	14.2956	-0.000264523
14.36	-0.000353147	14.284	-8.99645e-05	14.2953	-0.000265106
14.3597	-0.000353776	14.2837	-8.99875e-05	14.295	-0.000265945
14.3594	-0.000352584	14.2834	-9.05839e-05	14.2947	-0.000265912
14.3591	-0.000351968	14.2831	-9.07837e-05	14.2944	-0.000265998
14.3588	-0.000351443	14.2828	-9.08591e-05	14.2941	-0.000266469
14.3585	-0.000351456	14.2825	-9.01939e-05	14.2938	-0.000267413
14.3582	-0.000351784	14.2822	-9.02758e-05	14.2935	-0.000268213
14.3579	-0.000352033	14.2819	-9.02201e-05	14.2932	-0.000268291
14.3575	-0.00035379	14.2816	-9.02496e-05	14.2929	-0.000268101
14.3573	-0.000354235	14.2813	-9.00334e-05	14.2926	-0.00026818
14.3569	-0.000354288	14.281	-9.01087e-05	14.2923	-0.000268049
14.3566	-0.000354642	14.2807	-9.05019e-05	14.292	-0.00026664
14.3563	-0.000354379	14.2804	-9.13113e-05	14.2917	-0.000266679
14.356	-0.000351588	14.2801	-9.13932e-05	14.2913	-0.00026662
14.3557	-0.000351574	14.2798	-9.16259e-05	14.2911	-0.000266994
14.3554	-0.000353396	14.2795	-9.1544e-05	14.2907	-0.000268245
14.3551	-0.000354065	14.2791	-9.09836e-05	14.2904	-0.000268966
14.3548	-0.000353724	14.2789	-9.05511e-05	14.2901	-0.000268665
14.3545	-0.000353606	14.2785	-9.09083e-05	14.2898	-0.000268776
14.3542	-0.000353357	14.2782	-9.10557e-05	14.2895	-0.000269228
14.3539	-0.000354091	14.2779	-9.13408e-05	14.2892	-0.000269713
14.3536	-0.000353776	14.2776	-9.16554e-05	14.2889	-0.000269327
14.3533	-0.000353318	14.2773	-9.16488e-05	14.2886	-0.000268193
14.353	-0.000353331	14.277	-9.14227e-05	14.2883	-0.000268036
14.3527	-0.000352951	14.2767	-9.15538e-05	14.288	-0.000266738
14.3524	-0.000353331	14.2764	-9.17275e-05	14.2877	-0.000266332
14.3521	-0.000354039	14.2761	-9.19241e-05	14.2874	-0.000267334
14.3518	-0.000354628	14.2758	-9.17733e-05	14.2871	-0.000268101
14.3514	-0.000354995	14.2755	-9.18913e-05	14.2868	-0.000269235
14.3512	-0.000354995	14.2752	-9.22976e-05	14.2865	-0.000269137
14.3508	-0.000355625	14.2749	-9.25794e-05	14.2862	-0.000268986
14.3505	-0.000355297	14.2746	-9.2065e-05	14.2859	-0.000268894
14.3502	-0.000355821	14.2743	-9.20289e-05	14.2856	-0.000268141
14.3499	-0.00035649	14.274	-9.18323e-05	14.2852	-0.000267577
14.3496	-0.000358167	14.2737	-9.19699e-05	14.285	-0.000269661
14.3493	-0.000357342	14.2734	-9.25041e-05	14.2846	-0.000271299
14.349	-0.00035704	14.273	-9.32446e-05	14.2843	-0.000271201
14.3487	-0.000357551	14.2728	-9.34019e-05	14.284	-0.000270598
14.3484	-0.000358508	14.2724	-9.3356e-05	14.2837	-0.000269831
14.3481	-0.000358862	14.2721	-9.33495e-05	14.2834	-0.000269995
14.3478	-0.00035877	14.2718	-9.35199e-05	14.2831	-0.000271018
14.3475	-0.000358285	14.2715	-9.35035e-05	14.2828	-0.00027086
14.3472	-0.000358875	14.2712	-9.3841e-05	14.2825	-0.000271247
14.3469	-0.000359819	14.2709	-9.34904e-05	14.2822	-0.000271719
14.3466	-0.000360527	14.2706	-9.31824e-05	14.2819	-0.00027126
14.3463	-0.000359216	14.2703	-9.31987e-05	14.2816	-0.00027183
14.346	-0.000357997	14.27	-9.33528e-05	14.2813	-0.000273082
14.3457	-0.000357866	14.2697	-9.35657e-05	14.281	-0.000272898
14.3453	-0.000358482	14.2694	-9.41162e-05	14.2807	-0.000273082
14.3451	-0.000358849	14.2691	-9.36313e-05	14.2804	-0.000271555
14.3447	-0.000359019	14.2688	-9.35625e-05	14.2801	-0.000271018
14.3444	-0.000359871	14.2685	-9.37263e-05	14.2798	-0.000271771
14.3441	-0.000361116	14.2682	-9.37394e-05	14.2795	-0.000272027
14.3438	-0.000360723	14.2679	-9.32741e-05	14.2791	-0.000272269
14.3435	-0.000359072	14.2676	-9.2835e-05	14.2789	-0.000272518
14.3432	-0.000357368	14.2673	-9.26777e-05	14.2785	-0.000273056
14.3429	-0.000358351	14.2669	-9.31791e-05	14.2782	-0.000274386
14.3426	-0.000357931	14.2667	-9.35592e-05	14.2779	-0.000274517
14.3423	-0.000358796	14.2663	-9.37525e-05	14.2776	-0.000274819
14.342	-0.000358482	14.266	-9.3356e-05	14.2773	-0.000275277
14.3417	-0.000357433	14.2657	-9.34511e-05	14.277	-0.000275055
14.3414	-0.000357958	14.2654	-9.34609e-05	14.2767	-0.000273829
14.3411	-0.000357197	14.2651	-9.31529e-05	14.2764	-0.000272872
14.3408	-0.000358652	14.2648	-9.29169e-05	14.2761	-0.000273495
14.3405	-0.000359098	14.2645	-9.32807e-05	14.2758	-0.000273514
14.3402	-0.000359334	14.2642	-9.3782e-05	14.2755	-0.000272099
14.3399	-0.000360356	14.2639	-9.35133e-05	14.2752	-0.000271666
14.3396	-0.000360881	14.2636	-9.29759e-05	14.2749	-0.000273023
14.3392	-0.000360802	14.2633	-9.31135e-05	14.2746	-0.0002755
14.339	-0.000360789	14.263	-9.33265e-05	14.2743	-0.000276051
14.3386	-0.000360894	14.2627	-9.33954e-05	14.274	-0.00027552
14.3383	-0.000361261	14.2624	-9.32774e-05	14.2737	-0.000275448
14.338	-0.000362204	14.2621	-9.34543e-05	14.2734	-0.000275336
14.3377	-0.000362165	14.2618	-9.37918e-05	14.273	-0.000276005
14.3374	-0.000362991	14.2615	-9.45422e-05	14.2728	-0.000276424
14.3371	-0.000362794	14.2612	-9.41294e-05	14.2724	-0.000276772
14.3368	-0.000362178	14.2608	-9.36051e-05	14.2721	-0.000276188
14.3365	-0.000360881	14.2606	-9.3261e-05	14.2718	-0.000275481
14.3362	-0.000361077	14.2602	-9.31922e-05	14.2715	-0.000275762
14.3359	-0.000361248	14.2599	-9.32381e-05	14.2712	-0.000276044
14.3356	-0.000361274	14.2596	-9.33069e-05	14.2709	-0.000275658
14.3353	-0.000362414	14.2593	-9.30677e-05	14.2706	-0.000274891
14.335	-0.000362244	14.259	-9.34674e-05	14.2703	-0.000274294
14.3347	-0.000360199	14.2587	-9.33462e-05	14.27	-0.000274648
14.3344	-0.000361195	14.2584	-9.33364e-05	14.2697	-0.000274878
14.3341	-0.000362598	14.2581	-9.36149e-05	14.2694	-0.000275114
14.3338	-0.000364708	14.2578	-9.34412e-05	14.2691	-0.000275762
14.3335	-0.000365376	14.2575	-9.34511e-05	14.2688	-0.000276333
14.3331	-0.000363869	14.2572	-9.3841e-05	14.2685	-0.00027742
14.3329	-0.000364354	14.2569	-9.40147e-05	14.2682	-0.000277945
14.3325	-0.000366097	14.2566	-9.46242e-05	14.2679	-0.000278738
14.3322	-0.000367211	14.2563	-9.48929e-05	14.2676	-0.000278561
14.3319	-0.000367434	14.256	-9.44865e-05	14.2673	-0.000277945
14.3316	-0.000367264	14.2557	-9.35756e-05	14.2669	-0.000277525
14.3313	-0.0003667	14.2554	-9.32741e-05	14.2667	-0.000277656
14.331	-0.000365389	14.2551	-9.32348e-05	14.2663	-0.000279308
14.3307	-0.000365547	14.2547	-9.39983e-05	14.266	-0.000279596
14.3304	-0.000365245	14.2545	-9.4457e-05	14.2657	-0.000277119
14.3301	-0.000365403	14.2541	-9.42146e-05	14.2654	-0.00027647
14.3298	-0.000365389	14.2538	-9.40605e-05	14.2651	-0.000276477
14.3295	-0.000366281	14.2535	-9.45783e-05	14.2648	-0.000276221
14.3292	-0.000366818	14.2532	-9.48273e-05	14.2645	-0.000276726
14.3289	-0.000367985	14.2529	-9.49682e-05	14.2642	-0.000275382
14.3286	-0.000367827	14.2526	-9.4729e-05	14.2639	-0.000274904
14.3283	-0.000367093	14.2523	-9.44701e-05	14.2636	-0.00027552
14.328	-0.000366871	14.252	-9.34412e-05	14.2633	-0.000276673
14.3277	-0.000367552	14.2517	-9.3202e-05	14.263	-0.00027474
14.3274	-0.000369492	14.2514	-9.35363e-05	14.2627	-0.000273927
14.327	-0.000369715	14.2511	-9.37984e-05	14.2624	-0.000275232
14.3268	-0.000367958	14.2508	-9.39459e-05	14.2621	-0.000275939
14.3264	-0.000366543	14.2505	-9.39196e-05	14.2618	-0.000275441
14.3261	-0.000365848	14.2502	-9.38508e-05	14.2615	-0.000278403
14.3258	-0.000367224	14.2499	-9.38607e-05	14.2612	-0.000280809
14.3255	-0.000368221	14.2496	-9.36804e-05	14.2608	-0.000281798
14.3252	-0.000367801	14.2493	-9.38639e-05	14.2606	-0.000280815
14.3249	-0.000368181	14.249	-9.43391e-05	14.2602	-0.000281241
14.3246	-0.000368483	14.2486	-9.49158e-05	14.2599	-0.000281084
14.3243	-0.000368889	14.2483	-9.47945e-05	14.2596	-0.000281425
14.324	-0.000370409	14.248	-9.48437e-05	14.2593	-0.000281412
14.3237	-0.000371039	14.2477	-9.46242e-05	14.259	-0.000281136
14.3234	-0.000370855	14.2474	-9.46405e-05	14.2587	-0.000279655
14.3231	-0.000370213	14.2471	-9.50436e-05	14.2584	-0.00027993
14.3228	-0.000368889	14.2468	-9.52861e-05	14.2581	-0.000280166
14.3225	-0.000368968	14.2465	-9.49846e-05	14.2578	-0.00028033
14.3222	-0.000369649	14.2462	-9.50731e-05	14.2575	-0.000280193
14.3219	-0.000370934	14.2459	-9.53811e-05	14.2572	-0.000281824
14.3216	-0.000371537	14.2456	-9.583e-05	14.2569	-0.000282755
14.3213	-0.000371143	14.2453	-9.60102e-05	14.2566	-0.000283502
14.3209	-0.000370776	14.245	-9.60823e-05	14.2563	-0.000284282
14.3207	-0.000370947	14.2447	-9.63871e-05	14.256	-0.0002836
14.3203	-0.000372651	14.2444	-9.63674e-05	14.2557	-0.000283758
14.32	-0.000372585	14.2441	-9.56858e-05	14.2554	-0.00028402
14.3197	-0.000372022	14.2438	-9.62986e-05	14.2551	-0.000283188
14.3194	-0.000371065	14.2435	-9.69081e-05	14.2547	-0.000283515
14.3191	-0.000370842	14.2432	-9.68851e-05	14.2545	-0.00028341
14.3188	-0.000372349	14.2429	-9.65378e-05	14.2541	-0.000284367
14.3185	-0.000372284	14.2425	-9.64493e-05	14.2538	-0.00028383
14.3182	-0.000371275	14.2422	-9.64788e-05	14.2535	-0.000283437
14.3179	-0.000370554	14.2419	-9.61085e-05	14.2532	-0.00028187
14.3176	-0.000372009	14.2416	-9.54925e-05	14.2529	-0.000281497
14.3173	-0.000372559	14.2413	-9.52304e-05	14.2526	-0.00028187
14.317	-0.000373739	14.241	-9.525e-05	14.2523	-0.000283463
14.3167	-0.00037539	14.2407	-9.57383e-05	14.252	-0.00028324
14.3164	-0.000374918	14.2404	-9.56236e-05	14.2517	-0.000282696
14.3161	-0.00037518	14.2401	-9.57776e-05	14.2514	-0.000281798
14.3158	-0.000374106	14.2398	-9.5889e-05	14.2511	-0.00028206
14.3155	-0.000370999	14.2395	-9.63445e-05	14.2508	-0.000281471
14.3151	-0.000370396	14.2392	-9.6351e-05	14.2505	-0.000281444
14.3148	-0.000371196	14.2389	-9.61544e-05	14.2502	-0.00028132
14.3145	-0.000373621	14.2386	-9.58956e-05	14.2499	-0.000283043
14.3142	-0.000374224	14.2383	-9.58857e-05	14.2496	-0.000284819
14.3139	-0.000373529	14.238	-9.59611e-05	14.2493	-0.000285776
14.3136	-0.000372454	14.2377	-9.59349e-05	14.249	-0.000284459
14.3133	-0.000372611	14.2374	-9.58136e-05	14.2486	-0.000282906
14.313	-0.000373477	14.2371	-9.59578e-05	14.2484	-0.000281379
14.3127	-0.000372061	14.2368	-9.58693e-05	14.248	-0.000282427
14.3124	-0.000372402	14.2364	-9.61085e-05	14.2477	-0.000282624
14.3121	-0.000372153	14.2361	-9.59906e-05	14.2474	-0.000283122
14.3118	-0.000372926	14.2358	-9.62396e-05	14.2471	-0.000282604
14.3115	-0.000374774	14.2355	-9.65673e-05	14.2468	-0.000281693
14.3112	-0.000376308	14.2352	-9.68458e-05	14.2465	-0.000280501
14.3109	-0.000374446	14.2349	-9.65902e-05	14.2462	-0.000280815
14.3106	-0.000373057	14.2346	-9.6659e-05	14.2459	-0.000280455
14.3103	-0.000374538	14.2343	-9.72718e-05	14.2456	-0.000281136
14.31	-0.000374892	14.234	-9.73046e-05	14.2453	-0.000282866
14.3097	-0.000374289	14.2337	-9.68884e-05	14.245	-0.000285206
14.3094	-0.000374132	14.2334	-9.68655e-05	14.2447	-0.000284118
14.309	-0.000375141	14.2331	-9.67377e-05	14.2444	-0.000284053
14.3087	-0.000375941	14.2328	-9.69441e-05	14.2441	-0.000283738
14.3084	-0.000377029	14.2325	-9.61151e-05	14.2438	-0.000283004
14.3081	-0.000376491	14.2322	-9.59676e-05	14.2435	-0.000282205
14.3078	-0.000376753	14.2319	-9.64592e-05	14.2432	-0.000282257
14.3075	-0.000378038	14.2316	-9.69343e-05	14.2429	-0.000283011
14.3072	-0.000378798	14.2313	-9.7321e-05	14.2425	-0.000283817
14.3069	-0.000378536	14.231	-9.78452e-05	14.2423	-0.000283043
14.3066	-0.000378746	14.2307	-9.76814e-05	14.2419	-0.000283214
14.3063	-0.00037948	14.2303	-9.75438e-05	14.2416	-0.00028246
14.306	-0.000379493	14.23	-9.74029e-05	14.2413	-0.00028438
14.3057	-0.000378562	14.2297	-9.78387e-05	14.241	-0.000285449
14.3054	-0.000377251	14.2294	-9.77076e-05	14.2407	-0.000285855
14.3051	-0.000376531	14.2291	-9.72194e-05	14.2404	-0.000284538
14.3048	-0.000377514	14.2288	-9.64493e-05	14.2401	-0.000284407
14.3045	-0.000376544	14.2285	-9.61282e-05	14.2398	-0.000285606
14.3042	-0.000377972	14.2282	-9.6931e-05	14.2395	-0.000286871
14.3039	-0.000378025	14.2279	-9.77371e-05	14.2392	-0.000285599
14.3036	-0.000378929	14.2276	-9.77797e-05	14.2389	-0.000285344
14.3033	-0.000377251	14.2273	-9.74782e-05	14.2386	-0.000284295
14.3029	-0.000375547	14.227	-9.70981e-05	14.2383	-0.00028442
14.3026	-0.000375823	14.2267	-9.68032e-05	14.238	-0.000284728
14.3023	-0.000376399	14.2264	-9.71506e-05	14.2377	-0.000286038
14.302	-0.00037619	14.2261	-9.73537e-05	14.2374	-0.000286458
14.3017	-0.000376491	14.2258	-9.78846e-05	14.2371	-0.000286746
14.3014	-0.000376373	14.2255	-9.81762e-05	14.2368	-0.000285416
14.3011	-0.000377841	14.2252	-9.75176e-05	14.2364	-0.000284603
14.3008	-0.000380096	14.2249	-9.71833e-05	14.2362	-0.000283659
14.3005	-0.000380109	14.2246	-9.75503e-05	14.2358	-0.000284937
14.3002	-0.000379113	14.2242	-9.77404e-05	14.2355	-0.000284125
14.2999	-0.000378851	14.2239	-9.74815e-05	14.2352	-0.000285055
14.2996	-0.000377147	14.2236	-9.73144e-05	14.2349	-0.000284249
14.2993	-0.00037733	14.2233	-9.73636e-05	14.2346	-0.000285796
14.299	-0.000376006	14.223	-9.71047e-05	14.2343	-0.0002875
14.2987	-0.000375285	14.2227	-9.68589e-05	14.234	-0.000287277
14.2984	-0.000374761	14.2224	-9.67999e-05	14.2337	-0.000285835
14.2981	-0.000374866	14.2221	-9.70162e-05	14.2334	-0.000287664
14.2978	-0.000375626	14.2218	-9.70359e-05	14.2331	-0.000288037
14.2975	-0.000378234	14.2215	-9.66099e-05	14.2328	-0.000287192
14.2972	-0.000380266	14.2212	-9.67901e-05	14.2325	-0.00028632
14.2968	-0.000381105	14.2209	-9.6836e-05	14.2322	-0.000287506
14.2965	-0.000380043	14.2206	-9.69114e-05	14.2319	-0.000287205
14.2962	-0.000380096	14.2203	-9.70916e-05	14.2316	-0.000287428
14.2959	-0.000378811	14.22	-9.73636e-05	14.2313	-0.00028634
14.2956	-0.00037809	14.2197	-9.7393e-05	14.231	-0.000286582
14.2953	-0.000378968	14.2194	-9.78715e-05	14.2307	-0.000284964
14.295	-0.000381066	14.2191	-9.79534e-05	14.2303	-0.000285108
14.2947	-0.000381642	14.2188	-9.80845e-05	14.23	-0.000284931
14.2944	-0.000381944	14.2185	-9.82483e-05	14.2297	-0.000284833
14.2941	-0.000381066	14.2181	-9.77568e-05	14.2294	-0.000282886
14.2938	-0.000382966	14.2178	-9.80255e-05	14.2291	-0.000283142
14.2935	-0.000382481	14.2175	-9.87169e-05	14.2288	-0.000283437
14.2932	-0.000380686	14.2172	-9.89987e-05	14.2285	-0.000284079
14.2929	-0.00037982	14.2169	-9.95164e-05	14.2282	-0.000283233
14.2926	-0.000380332	14.2166	-9.96147e-05	14.2279	-0.00028362
14.2923	-0.000379925	14.2163	-9.92379e-05	14.2276	-0.000283535
14.292	-0.00037944	14.216	-9.85301e-05	14.2273	-0.00028537
14.2917	-0.000378457	14.2157	-9.83892e-05	14.227	-0.000286052
14.2914	-0.000379689	14.2154	-9.80353e-05	14.2267	-0.00028613
14.2911	-0.000380764	14.2151	-9.8422e-05	14.2264	-0.000285848
14.2907	-0.000381747	14.2148	-9.85104e-05	14.2261	-0.000287107
14.2904	-0.00038159	14.2145	-9.82843e-05	14.2258	-0.000287631
14.2901	-0.00038138	14.2142	-9.78452e-05	14.2255	-0.000287893
14.2898	-0.000380869	14.2139	-9.74717e-05	14.2252	-0.000287277
14.2895	-0.00038138	14.2136	-9.71801e-05	14.2249	-0.000287749
14.2892	-0.000380686	14.2133	-9.7511e-05	14.2246	-0.000286432
14.2889	-0.0003818	14.213	-9.82614e-05	14.2242	-0.000286681
14.2886	-0.000382127	14.2127	-9.83728e-05	14.2239	-0.000286536
14.2883	-0.000380725	14.2124	-9.80877e-05	14.2236	-0.000287506
14.288	-0.000380122	14.212	-9.79173e-05	14.2233	-0.000286432
14.2877	-0.000379427	14.2117	-9.8186e-05	14.223	-0.000286845
14.2874	-0.000379322	14.2114	-9.8399e-05	14.2227	-0.000286333
14.2871	-0.000381302	14.2111	-9.83663e-05	14.2224	-0.000287015
14.2868	-0.00038197	14.2108	-9.83073e-05	14.2221	-0.000287028
14.2865	-0.000383137	14.2105	-9.82319e-05	14.2218	-0.000287572
14.2862	-0.000381813	14.2102	-9.80976e-05	14.2215	-0.000286733
14.2859	-0.00038353	14.2099	-9.78256e-05	14.2212	-0.000287906
14.2856	-0.00038429	14.2096	-9.78026e-05	14.2209	-0.000286956
14.2853	-0.000381931	14.2093	-9.78878e-05	14.2206	-0.000286799
14.285	-0.000381262	14.209	-9.76552e-05	14.2203	-0.000285573
14.2846	-0.000382914	14.2087	-9.76486e-05	14.22	-0.000285318
14.2843	-0.000383058	14.2084	-9.77732e-05	14.2197	-0.000285626
14.284	-0.000384028	14.2081	-9.77502e-05	14.2194	-0.000286392
14.2837	-0.000384709	14.2078	-9.76323e-05	14.2191	-0.000285534
14.2834	-0.000385155	14.2075	-9.77404e-05	14.2188	-0.000286097
14.2831	-0.000383582	14.2072	-9.78092e-05	14.2185	-0.000286261
14.2828	-0.000382901	14.2069	-9.79075e-05	14.2181	-0.000287677
14.2825	-0.000381577	14.2066	-9.79403e-05	14.2178	-0.000287323
14.2822	-0.000381511	14.2063	-9.77863e-05	14.2175	-0.000288372
14.2819	-0.000381524	14.2059	-9.79665e-05	14.2172	-0.000287939
14.2816	-0.000383451	14.2056	-9.81074e-05	14.2169	-0.000288129
14.2813	-0.000383163	14.2053	-9.86055e-05	14.2166	-0.000287159
14.281	-0.000383569	14.205	-9.84023e-05	14.2163	-0.000287218
14.2807	-0.000384945	14.2047	-9.82483e-05	14.216	-0.000287166
14.2804	-0.000384788	14.2044	-9.8458e-05	14.2157	-0.000287841
14.2801	-0.000384998	14.2041	-9.85661e-05	14.2154	-0.000287159
14.2798	-0.000385535	14.2038	-9.80943e-05	14.2151	-0.000287991
14.2795	-0.000384945	14.2035	-9.80091e-05	14.2148	-0.000288136
14.2792	-0.000386479	14.2032	-9.834e-05	14.2145	-0.000288489
14.2789	-0.000386309	14.2029	-9.84678e-05	14.2142	-0.000287041
14.2785	-0.000386335	14.2026	-9.81959e-05	14.2139	-0.000287264
14.2782	-0.000386925	14.2023	-9.84449e-05	14.2136	-0.000286943
14.2779	-0.000385706	14.202	-9.83728e-05	14.2133	-0.000287978
14.2776	-0.000383661	14.2017	-9.84252e-05	14.213	-0.000287808
14.2773	-0.000381983	14.2014	-9.82221e-05	14.2127	-0.000289925
14.277	-0.000382888	14.2011	-9.79239e-05	14.2124	-0.000288824
14.2767	-0.000385325	14.2008	-9.80877e-05	14.212	-0.000289368
14.2764	-0.000386807	14.2005	-9.81369e-05	14.2117	-0.000287906
14.2761	-0.000386453	14.2002	-9.77043e-05	14.2114	-0.000288548
14.2758	-0.000383687	14.1998	-9.71932e-05	14.2111	-0.000290161
14.2755	-0.000383464	14.1995	-9.7239e-05	14.2108	-0.000292192
14.2752	-0.000383477	14.1992	-9.74848e-05	14.2105	-0.000291576
14.2749	-0.000383241	14.1989	-9.74389e-05	14.2102	-0.000290462
14.2746	-0.000382022	14.1986	-9.73963e-05	14.2099	-0.000289682
14.2743	-0.000383228	14.1983	-9.78682e-05	14.2096	-0.000289905
14.274	-0.000383359	14.198	-9.80779e-05	14.2093	-0.000289394
14.2737	-0.000383123	14.1977	-9.81008e-05	14.209	-0.000290823
14.2734	-0.00038315	14.1974	-9.77011e-05	14.2087	-0.000290016
14.2731	-0.000383386	14.1971	-9.79108e-05	14.2084	-0.000290298
14.2728	-0.000382403	14.1968	-9.85956e-05	14.2081	-0.000290377
14.2724	-0.000383268	14.1965	-9.8789e-05	14.2078	-0.000291694
14.2721	-0.000384054	14.1962	-9.88152e-05	14.2075	-0.000290423
14.2718	-0.000384487	14.1959	-9.89528e-05	14.2072	-0.000289178
14.2715	-0.000383818	14.1956	-9.8789e-05	14.2069	-0.000287349
14.2712	-0.000382953	14.1953	-9.83171e-05	14.2066	-0.000288044
14.2709	-0.000381039	14.195	-9.83466e-05	14.2063	-0.000287107
14.2706	-0.00038117	14.1947	-9.89266e-05	14.2059	-0.000288896
14.2703	-0.000381354	14.1944	-9.88709e-05	14.2056	-0.000290148
14.27	-0.000384382	14.1941	-9.89463e-05	14.2053	-0.000289971
14.2697	-0.000384998	14.1937	-9.93329e-05	14.205	-0.000287828
14.2694	-0.000385824	14.1934	-9.95394e-05	14.2047	-0.000287585
14.2691	-0.000386885	14.1931	-9.9464e-05	14.2044	-0.000288096
14.2688	-0.000387305	14.1928	-9.91363e-05	14.2041	-0.000290252
14.2685	-0.000384801	14.1925	-9.85563e-05	14.2038	-0.000289577
14.2682	-0.000383595	14.1922	-9.85596e-05	14.2035	-0.000288811
14.2679	-0.000383818	14.1919	-9.834e-05	14.2032	-0.00028868
14.2676	-0.00038602	14.1916	-9.79534e-05	14.2029	-0.000290148
14.2673	-0.000385915	14.1913	-9.79632e-05	14.2026	-0.000289473
14.267	-0.00038526	14.191	-9.83761e-05	14.2023	-0.000290646
14.2667	-0.000385168	14.1907	-9.80582e-05	14.202	-0.000291275
14.2663	-0.000385443	14.1904	-9.8032e-05	14.2017	-0.00029288
14.266	-0.000384801	14.1901	-9.84416e-05	14.2014	-0.000291989
14.2657	-0.000384605	14.1898	-9.85235e-05	14.2011	-0.00029273
14.2654	-0.000385286	14.1895	-9.86644e-05	14.2008	-0.000292717
14.2651	-0.000384526	14.1892	-9.88316e-05	14.2005	-0.000293175
14.2648	-0.000382258	14.1889	-9.91265e-05	14.2002	-0.000292546
14.2645	-0.000384526	14.1886	-9.95557e-05	14.1998	-0.000292107
14.2642	-0.000386492	14.1883	-9.97851e-05	14.1995	-0.000290272
14.2639	-0.000386059	14.188	-9.97818e-05	14.1992	-0.000291675
14.2636	-0.00038353	14.1876	-9.95852e-05	14.1989	-0.000291635
14.2633	-0.00038273	14.1873	-9.89725e-05	14.1986	-0.000290842
14.263	-0.00038332	14.187	-9.92281e-05	14.1983	-0.00029003
14.2627	-0.00038408	14.1867	-0.00010008	14.198	-0.000292146
14.2624	-0.000385692	14.1864	-0.000100378	14.1977	-0.000291294
14.2621	-0.000385142	14.1861	-0.000100457	14.1974	-0.000291642
14.2618	-0.000384002	14.1858	-0.000100267	14.1971	-0.000291983
14.2615	-0.000386793	14.1855	-9.94017e-05	14.1968	-0.000292671
14.2612	-0.000387423	14.1852	-9.91887e-05	14.1965	-0.000291065
14.2609	-0.000389323	14.1849	-9.94935e-05	14.1962	-0.00029003
14.2606	-0.000388615	14.1846	-9.88479e-05	14.1959	-0.000290108
14.2602	-0.000386977	14.1843	-9.81828e-05	14.1956	-0.000292074
14.2599	-0.000386007	14.184	-9.78125e-05	14.1953	-0.000291563
14.2596	-0.000387816	14.1837	-9.80877e-05	14.195	-0.000291851
14.2593	-0.000388576	14.1834	-9.83925e-05	14.1947	-0.000290868
14.259	-0.000389218	14.1831	-9.7973e-05	14.1944	-0.000291517
14.2587	-0.000387711	14.1828	-9.815e-05	14.1941	-0.000290383
14.2584	-0.000387318	14.1825	-9.85727e-05	14.1937	-0.000290882
14.2581	-0.00038758	14.1822	-9.85399e-05	14.1934	-0.000290632
14.2578	-0.000388248	14.1819	-9.85563e-05	14.1931	-0.000290115
14.2575	-0.00038775	14.1815	-9.85629e-05	14.1928	-0.000289925
14.2572	-0.000388078	14.1812	-9.87857e-05	14.1925	-0.000290338
14.2569	-0.00038813	14.1809	-9.9002e-05	14.1922	-0.000289473
14.2566	-0.000387475	14.1806	-9.90183e-05	14.1919	-0.000289374
14.2563	-0.000386243	14.1803	-9.93264e-05	14.1916	-0.000288385
14.256	-0.000386479	14.18	-9.93165e-05	14.1913	-0.000289381
14.2557	-0.00038564	14.1797	-9.91855e-05	14.191	-0.000289984
14.2554	-0.000386466	14.1794	-9.89135e-05	14.1907	-0.000292173
14.2551	-0.00038661	14.1791	-9.91887e-05	14.1904	-0.000291498
14.2548	-0.000387016	14.1788	-9.91625e-05	14.1901	-0.000291445
14.2545	-0.000388183	14.1785	-9.84154e-05	14.1898	-0.000291249
14.2541	-0.000387659	14.1782	-9.78256e-05	14.1895	-0.000292382
14.2538	-0.000387069	14.1779	-9.80091e-05	14.1892	-0.000293051
14.2535	-0.000388681	14.1776	-9.84973e-05	14.1889	-0.00029389
14.2532	-0.00038741	14.1773	-9.82778e-05	14.1886	-0.00029134
14.2529	-0.000388157	14.177	-9.81271e-05	14.1883	-0.000291602
14.2526	-0.000388314	14.1767	-9.81467e-05	14.188	-0.00029155
14.2523	-0.000387868	14.1764	-9.83597e-05	14.1876	-0.000291904
14.252	-0.000386872	14.1761	-9.89921e-05	14.1873	-0.000290285
14.2517	-0.000388301	14.1758	-9.94476e-05	14.187	-0.000290436
14.2514	-0.000388969	14.1754	-9.93296e-05	14.1867	-0.000289781
14.2511	-0.000389743	14.1751	-9.91855e-05	14.1864	-0.000291747
14.2508	-0.000388786	14.1748	-9.91855e-05	14.1861	-0.000291734
14.2505	-0.000389729	14.1745	-9.88119e-05	14.1858	-0.000291924
14.2502	-0.000390503	14.1742	-9.82352e-05	14.1855	-0.000291406
14.2499	-0.00039045	14.1739	-9.86874e-05	14.1852	-0.000292061
14.2496	-0.000388104	14.1736	-9.90937e-05	14.1849	-0.000291668
14.2493	-0.000386872	14.1733	-9.9405e-05	14.1846	-0.000291543
14.249	-0.000386859	14.173	-9.95394e-05	14.1843	-0.000291832
14.2487	-0.000386793	14.1727	-9.99293e-05	14.184	-0.000293411
14.2484	-0.000387737	14.1724	-0.000100067	14.1837	-0.000291452
14.248	-0.00038796	14.1721	-9.99195e-05	14.1834	-0.000290082
14.2477	-0.000386335	14.1718	-9.95557e-05	14.1831	-0.000290993
14.2474	-0.000387672	14.1715	-9.931e-05	14.1828	-0.000291884
14.2471	-0.000388615	14.1712	-9.88545e-05	14.1825	-0.000291452
14.2468	-0.000388117	14.1709	-9.84416e-05	14.1822	-0.000292264
14.2465	-0.0003872	14.1706	-9.84908e-05	14.1819	-0.00029174
14.2462	-0.000386164	14.1703	-9.88807e-05	14.1815	-0.00029193
14.2459	-0.000384447	14.17	-9.91298e-05	14.1812	-0.000291301
14.2456	-0.000385457	14.1697	-9.83138e-05	14.1809	-0.000291688
14.2453	-0.000386531	14.1693	-9.78846e-05	14.1806	-0.000291419
14.245	-0.000387855	14.169	-9.8363e-05	14.1803	-0.00029269
14.2447	-0.000388117	14.1687	-9.86481e-05	14.18	-0.00029212
14.2444	-0.000388969	14.1684	-9.93395e-05	14.1797	-0.000292343
14.2441	-0.000388432	14.1681	-9.9287e-05	14.1794	-0.000291321
14.2438	-0.000388956	14.1678	-9.93591e-05	14.1791	-0.000292461
14.2435	-0.000391276	14.1675	-9.90478e-05	14.1788	-0.000292094
14.2432	-0.00039163	14.1672	-9.94542e-05	14.1785	-0.000291347
14.2429	-0.00039007	14.1669	-9.98048e-05	14.1782	-0.000291504
14.2426	-0.00038948	14.1666	-9.98736e-05	14.1779	-0.000292042
14.2423	-0.000388353	14.1663	-9.97491e-05	14.1776	-0.000291734
14.2419	-0.000388471	14.166	-9.98834e-05	14.1773	-0.000291196
14.2416	-0.000387632	14.1657	-9.95099e-05	14.177	-0.000290272
14.2413	-0.000387855	14.1654	-9.97229e-05	14.1767	-0.000291249
14.241	-0.000388327	14.1651	-0.000100519	14.1764	-0.000291583
14.2407	-0.000388956	14.1648	-0.000101017	14.1761	-0.000292114
14.2404	-0.000389926	14.1645	-0.000100903	14.1758	-0.00029098
14.2401	-0.000390188	14.1642	-0.000100395	14.1754	-0.000291026
14.2398	-0.00039007	14.1639	-0.000100198	14.1751	-0.000292015
14.2395	-0.000390437	14.1636	-0.000100162	14.1748	-0.000293431
14.2392	-0.000388406	14.1632	-0.000100146	14.1745	-0.000291799
14.2389	-0.000387868	14.1629	-0.000100473	14.1742	-0.000292107
14.2386	-0.00038737	14.1626	-0.000100368	14.1739	-0.00029115
14.2383	-0.000387842	14.1623	-0.000100434	14.1736	-0.00029191
14.238	-0.000387396	14.162	-0.000100008	14.1733	-0.000293437
14.2377	-0.000386112	14.1617	-9.95983e-05	14.173	-0.000294597
14.2374	-0.000386807	14.1614	-9.98769e-05	14.1727	-0.000293228
14.2371	-0.000387357	14.1611	-9.97786e-05	14.1724	-0.000292218
14.2368	-0.000387619	14.1608	-9.96049e-05	14.1721	-0.000290167
14.2365	-0.000388864	14.1605	-9.98867e-05	14.1718	-0.000289505
14.2362	-0.00038914	14.1602	-9.98474e-05	14.1715	-0.000289374
14.2358	-0.000391184	14.1599	-9.96737e-05	14.1712	-0.000288811
14.2355	-0.000389559	14.1596	-9.94083e-05	14.1709	-0.00028828
14.2352	-0.000388091	14.1593	-9.94443e-05	14.1706	-0.00028921
14.2349	-0.000387121	14.159	-9.94083e-05	14.1703	-0.000289977
14.2346	-0.000388655	14.1587	-0.000100057	14.17	-0.00029269
14.2343	-0.00038952	14.1584	-0.000100221	14.1697	-0.000292297
14.234	-0.000389716	14.1581	-0.00010025	14.1693	-0.000292487
14.2337	-0.000389402	14.1578	-9.98703e-05	14.169	-0.000292474
14.2334	-0.00039028	14.1575	-9.97458e-05	14.1687	-0.000292022
14.2331	-0.000391289	14.1571	-0.000100008	14.1684	-0.000290941
14.2328	-0.000391053	14.1568	-0.000100155	14.1681	-0.000292474
14.2325	-0.000388786	14.1565	-9.96737e-05	14.1678	-0.000292468
14.2322	-0.000387973	14.1562	-9.99358e-05	14.1675	-0.000292952
14.2319	-0.000387816	14.1559	-9.99162e-05	14.1672	-0.000292644
14.2316	-0.000388746	14.1556	-0.000100011	14.1669	-0.000292487
14.2313	-0.000388746	14.1553	-9.99522e-05	14.1666	-0.000291609
14.231	-0.000389743	14.155	-9.99293e-05	14.1663	-0.000292428
14.2307	-0.000388471	14.1547	-9.9654e-05	14.166	-0.000291327
14.2304	-0.000387357	14.1544	-9.93559e-05	14.1657	-0.000289276
14.2301	-0.00038876	14.1541	-9.89725e-05	14.1654	-0.00028786
14.2297	-0.000388825	14.1538	-9.93427e-05	14.1651	-0.000290115
14.2294	-0.00038948	14.1535	-9.96803e-05	14.1648	-0.00029326
14.2291	-0.000391564	14.1532	-9.97032e-05	14.1645	-0.000294853
14.2288	-0.000390463	14.1529	-0.000100139	14.1642	-0.000294768
14.2285	-0.000389205	14.1526	-0.00010028	14.1639	-0.000293254
14.2282	-0.000388393	14.1523	-9.96278e-05	14.1636	-0.000292218
14.2279	-0.000388589	14.152	-9.99424e-05	14.1632	-0.000292769
14.2276	-0.000388104	14.1517	-0.000100286	14.1629	-0.000292671
14.2273	-0.000388261	14.1514	-0.000100332	14.1626	-0.000292723
14.227	-0.000388642	14.151	-0.000100631	14.1623	-0.000291478
14.2267	-0.000389782	14.1507	-0.000101181	14.162	-0.000290888
14.2264	-0.000390463	14.1504	-0.000100676	14.1617	-0.000290265
14.2261	-0.000390673	14.1501	-0.000100866	14.1614	-0.00029119
14.2258	-0.000390477	14.1498	-0.00010145	14.1611	-0.000291045
14.2255	-0.000389834	14.1495	-0.000101371	14.1608	-0.000292972
14.2252	-0.00038952	14.1492	-0.000100614	14.1605	-0.00029351
14.2249	-0.000390123	14.1489	-0.000100368	14.1602	-0.000292782
14.2246	-0.000389507	14.1486	-9.9985e-05	14.1599	-0.000292251
14.2243	-0.00039049	14.1483	-0.000100142	14.1596	-0.000293582
14.224	-0.000390975	14.148	-0.000100008	14.1593	-0.000293673
14.2236	-0.000391237	14.1477	-0.000100585	14.159	-0.000293962
14.2233	-0.000390778	14.1474	-0.000100726	14.1587	-0.000294276
14.223	-0.000390634	14.1471	-0.000100634	14.1584	-0.000294532
14.2227	-0.000390096	14.1468	-0.000100139	14.1581	-0.000293516
14.2224	-0.000391735	14.1465	-9.9654e-05	14.1578	-0.000294034
14.2221	-0.000391106	14.1462	-9.97458e-05	14.1575	-0.000293549
14.2218	-0.000390581	14.1459	-0.000100218	14.1571	-0.000293818
14.2215	-0.000390424	14.1456	-0.00010029	14.1568	-0.000292389
14.2212	-0.0003899	14.1453	-0.000100244	14.1565	-0.00029172
14.2209	-0.000389297	14.1449	-9.96901e-05	14.1562	-0.000292638
14.2206	-0.000389743	14.1446	-9.8612e-05	14.1559	-0.000293339
14.2203	-0.000390555	14.1443	-9.8422e-05	14.1556	-0.000292887
14.22	-0.00039125	14.144	-9.85563e-05	14.1553	-0.000293385
14.2197	-0.000390437	14.1437	-9.85596e-05	14.155	-0.000292913
14.2194	-0.000392534	14.1434	-9.88086e-05	14.1547	-0.000292952
14.2191	-0.000392587	14.1431	-9.88676e-05	14.1544	-0.000293981
14.2188	-0.000392679	14.1428	-9.9251e-05	14.1541	-0.000295253
14.2185	-0.000393137	14.1425	-9.93591e-05	14.1538	-0.000296085
14.2182	-0.000393557	14.1422	-9.98375e-05	14.1535	-0.000296413
14.2179	-0.000392443	14.1419	-0.000100388	14.1532	-0.000294316
14.2175	-0.000391119	14.1416	-0.000101145	14.1529	-0.000295502
14.2172	-0.000391473	14.1413	-0.00010143	14.1526	-0.000294611
14.2169	-0.000392338	14.141	-0.000101486	14.1523	-0.000294322
14.2166	-0.000391709	14.1407	-0.000100886	14.152	-0.000294787
14.2163	-0.000391355	14.1404	-0.000100608	14.1517	-0.000295417
14.216	-0.000390726	14.1401	-0.000100866	14.1514	-0.000295639
14.2157	-0.000390555	14.1398	-0.00010102	14.151	-0.000295607
14.2154	-0.000390201	14.1395	-0.000100532	14.1507	-0.000294119
14.2151	-0.000389389	14.1392	-9.98474e-05	14.1504	-0.00029404
14.2148	-0.000389179	14.1388	-9.92248e-05	14.1501	-0.000294394
14.2145	-0.000390529	14.1385	-9.9369e-05	14.1498	-0.000294984
14.2142	-0.00039087	14.1382	-9.94607e-05	14.1495	-0.000295076
14.2139	-0.000391355	14.1379	-0.000100224	14.1492	-0.000296269
14.2136	-0.000392285	14.1376	-0.000100378	14.1489	-0.000297946
14.2133	-0.000392207	14.1373	-0.000100264	14.1486	-0.000297822
14.213	-0.000391197	14.137	-0.000100083	14.1483	-0.00029638
14.2127	-0.000391027	14.1367	-0.000100706	14.148	-0.000296282
14.2124	-0.000390398	14.1364	-0.000101125	14.1477	-0.000295574
14.2121	-0.000391289	14.1361	-0.000101358	14.1474	-0.000295043
14.2118	-0.000391066	14.1358	-0.000101528	14.1471	-0.000294073
14.2114	-0.000389703	14.1355	-0.000101715	14.1468	-0.000293136
14.2111	-0.000389808	14.1352	-0.000101807	14.1465	-0.000293405
14.2108	-0.000391106	14.1349	-0.000102128	14.1462	-0.000295377
14.2105	-0.000391302	14.1346	-0.000101538	14.1459	-0.000296347
14.2102	-0.000391564	14.1343	-0.000100513	14.1456	-0.000295161
14.2099	-0.000390778	14.134	-0.000100008	14.1453	-0.000294053
14.2096	-0.000390857	14.1337	-9.99719e-05	14.1449	-0.000294532
14.2093	-0.00039125	14.1334	-0.000100323	14.1446	-0.000294794
14.209	-0.00039281	14.1331	-0.000100391	14.1443	-0.000294388
14.2087	-0.000391827	14.1327	-0.000100054	14.144	-0.00029347
14.2084	-0.000390883	14.1324	-9.99883e-05	14.1437	-0.000292854
14.2081	-0.000389795	14.1321	-9.98834e-05	14.1434	-0.000292835
14.2078	-0.000391499	14.1318	-9.99752e-05	14.1431	-0.000293234
14.2075	-0.000392469	14.1315	-9.96966e-05	14.1428	-0.000292389
14.2072	-0.000392456	14.1312	-0.000100028	14.1425	-0.00029235
14.2069	-0.000391945	14.1309	-9.96278e-05	14.1422	-0.000293542
14.2066	-0.000391525	14.1306	-9.96213e-05	14.1419	-0.000295246
14.2063	-0.000390228	14.1303	-9.96606e-05	14.1416	-0.000295777
14.206	-0.00039011	14.13	-9.95131e-05	14.1413	-0.000294217
14.2057	-0.000390975	14.1297	-9.96377e-05	14.141	-0.000293365
14.2053	-0.000391722	14.1294	-9.94083e-05	14.1407	-0.000294047
14.205	-0.000391525	14.1291	-9.91789e-05	14.1404	-0.000294781
14.2047	-0.000391879	14.1288	-9.95361e-05	14.1401	-0.000295738
14.2044	-0.000391289	14.1285	-0.000100087	14.1398	-0.000296006
14.2041	-0.00039083	14.1282	-0.000101286	14.1395	-0.000295567
14.2038	-0.000390778	14.1279	-0.000101358	14.1392	-0.000295967
14.2035	-0.00039087	14.1276	-0.000101122	14.1388	-0.000296341
14.2032	-0.000389664	14.1273	-0.000101135	14.1385	-0.000297789
14.2029	-0.000389572	14.127	-0.000101407	14.1382	-0.000297566
14.2026	-0.000390293	14.1266	-0.000101178	14.1379	-0.000297507
14.2023	-0.000391263	14.1263	-0.000100729	14.1376	-0.000297435
14.202	-0.000390778	14.126	-0.000100627	14.1373	-0.000296505
14.2017	-0.000391263	14.1257	-0.000100752	14.137	-0.000295934
14.2014	-0.000392167	14.1254	-0.000100804	14.1367	-0.000296131
14.2011	-0.000393321	14.1251	-0.000100912	14.1364	-0.000295902
14.2008	-0.000393242	14.1248	-0.000100719	14.1361	-0.000294283
14.2005	-0.000394474	14.1245	-0.000100919	14.1358	-0.000294434
14.2002	-0.000394907	14.1242	-0.000100703	14.1355	-0.000295371
14.1999	-0.000394736	14.1239	-0.000100601	14.1352	-0.000294951
14.1996	-0.00039239	14.1236	-0.00010028	14.1349	-0.000294532
14.1992	-0.000390477	14.1233	-0.000100398	14.1346	-0.000294643
14.1989	-0.000391093	14.123	-0.000100549	14.1343	-0.000294434
14.1986	-0.00039298	14.1227	-0.000100404	14.134	-0.000294165
14.1983	-0.00039142	14.1224	-0.000100205	14.1337	-0.000294021
14.198	-0.000390529	14.1221	-0.000100365	14.1334	-0.000294886
14.1977	-0.000392115	14.1218	-0.000100054	14.1331	-0.000294407
14.1974	-0.000392928	14.1215	-0.000100172	14.1327	-0.000293811
14.1971	-0.000394134	14.1212	-9.98638e-05	14.1324	-0.000293831
14.1968	-0.000394907	14.1209	-0.000100119	14.1321	-0.000293116
14.1965	-0.00039433	14.1205	-0.000100041	14.1318	-0.000293359
14.1962	-0.000393465	14.1202	-0.000100028	14.1315	-0.000294335
14.1959	-0.00039319	14.1199	-0.000100067	14.1312	-0.000296046
14.1956	-0.00039374	14.1196	-0.000100087	14.1309	-0.000296354
14.1953	-0.000394671	14.1193	-0.000100113	14.1306	-0.000295076
14.195	-0.000394409	14.119	-0.000100437	14.1303	-0.000293641
14.1947	-0.000394317	14.1187	-0.000100224	14.13	-0.000295482
14.1944	-0.000393609	14.1184	-0.000100283	14.1297	-0.000297278
14.1941	-0.000391958	14.1181	-9.95295e-05	14.1294	-0.000296642
14.1938	-0.000388943	14.1178	-9.92313e-05	14.1291	-0.000295141
14.1935	-0.000387868	14.1175	-9.95557e-05	14.1288	-0.000295043
14.1931	-0.000388445	14.1172	-0.000100496	14.1285	-0.000294958
14.1928	-0.000390437	14.1169	-0.000101122	14.1282	-0.000295187
14.1925	-0.000392194	14.1166	-0.000101637	14.1279	-0.000295187
14.1922	-0.000392469	14.1163	-0.000101859	14.1276	-0.000294656
14.1919	-0.000391761	14.116	-0.000102056	14.1273	-0.000293968
14.1916	-0.000389625	14.1157	-0.000101702	14.127	-0.000293339
14.1913	-0.000387593	14.1154	-0.000101328	14.1266	-0.00029271
14.191	-0.000388248	14.1151	-0.000100532	14.1263	-0.000293975
14.1907	-0.000390595	14.1148	-0.000100359	14.126	-0.000294198
14.1904	-0.000390581	14.1144	-0.00010027	14.1257	-0.000294198
14.1901	-0.000390293	14.1141	-0.000100834	14.1254	-0.00029389
14.1898	-0.000389022	14.1138	-0.000100467	14.1251	-0.000293123
14.1895	-0.000388917	14.1135	-0.000100028	14.1248	-0.000293313
14.1892	-0.000389952	14.1132	-0.000100434	14.1245	-0.000294204
14.1889	-0.000391853	14.1129	-0.000100522	14.1242	-0.000293837
14.1886	-0.00039433	14.1126	-0.000100175	14.1239	-0.000293896
14.1883	-0.000395064	14.1123	-0.000100572	14.1236	-0.000294689
14.188	-0.000393177	14.112	-0.00010086	14.1233	-0.000295554
14.1877	-0.000391958	14.1117	-0.000100912	14.123	-0.000295089
14.1874	-0.000392967	14.1114	-0.000101424	14.1227	-0.000295404
14.187	-0.000393137	14.1111	-0.000102092	14.1224	-0.000296583
14.1867	-0.000391774	14.1108	-0.000102076	14.1221	-0.000297429
14.1864	-0.00039142	14.1105	-0.000102662	14.1218	-0.000296668
14.1861	-0.000392233	14.1102	-0.000102813	14.1215	-0.000297311
14.1858	-0.000391669	14.1099	-0.000102593	14.1212	-0.000297599
14.1855	-0.000392154	14.1096	-0.000101849	14.1209	-0.000297048
14.1852	-0.000392076	14.1093	-0.000101889	14.1205	-0.000296059
14.1849	-0.000391774	14.109	-0.000101155	14.1202	-0.000295685
14.1846	-0.00039243	14.1087	-0.00010088	14.1199	-0.00029482
14.1843	-0.000392901	14.1083	-0.000100627	14.1196	-0.000293988
14.184	-0.000393662	14.108	-0.000100326	14.1193	-0.000293549
14.1837	-0.000393767	14.1077	-0.000100067	14.119	-0.000293634
14.1834	-0.000392915	14.1074	-0.000100106	14.1187	-0.000292907
14.1831	-0.000391669	14.1071	-0.000100496	14.1184	-0.000292474
14.1828	-0.000391381	14.1068	-0.000100703	14.1181	-0.000293031
14.1825	-0.000389769	14.1065	-0.000100824	14.1178	-0.000293025
14.1822	-0.000389336	14.1062	-0.000100922	14.1175	-0.000293339
14.1819	-0.00039125	14.1059	-0.000100522	14.1172	-0.000296124
14.1816	-0.000391027	14.1056	-0.000100542	14.1169	-0.000297042
14.1813	-0.000390568	14.1053	-0.000100191	14.1166	-0.000296518
14.1809	-0.000389651	14.105	-9.95754e-05	14.1163	-0.000296518
14.1806	-0.000389939	14.1047	-9.93165e-05	14.116	-0.000297009
14.1803	-0.000391787	14.1044	-9.91527e-05	14.1157	-0.000295934
14.18	-0.000391709	14.1041	-9.95557e-05	14.1154	-0.00029562
14.1797	-0.000392351	14.1038	-0.000100598	14.1151	-0.000293129
14.1794	-0.000393898	14.1035	-0.000100771	14.1148	-0.000293228
14.1791	-0.000394173	14.1032	-0.000101197	14.1144	-0.00029425
14.1788	-0.000393452	14.1029	-0.000101541	14.1141	-0.000293909
14.1785	-0.000393295	14.1026	-0.000101712	14.1138	-0.000293437
14.1782	-0.000392626	14.1022	-0.000101306	14.1135	-0.000295272
14.1779	-0.000392325	14.1019	-0.000101456	14.1132	-0.000296046
14.1776	-0.000392587	14.1016	-0.00010199	14.1129	-0.000296157
14.1773	-0.000392338	14.1013	-0.000102757	14.1126	-0.000295541
14.177	-0.000392338	14.101	-0.000102613	14.1123	-0.000295063
14.1767	-0.000393622	14.1007	-0.000102334	14.112	-0.000295508
14.1764	-0.000394697	14.1004	-0.000102131	14.1117	-0.000296255
14.1761	-0.000393046	14.1001	-0.000101666	14.1114	-0.000296629
14.1758	-0.000391853	14.0998	-0.000101407	14.1111	-0.000296308
14.1755	-0.000392377	14.0995	-0.000101155	14.1108	-0.000293909
14.1752	-0.000392561	14.0992	-0.000100824	14.1105	-0.000293936
14.1748	-0.000391682	14.0989	-0.000100683	14.1102	-0.00029427
14.1745	-0.000391748	14.0986	-0.000100378	14.1099	-0.000294303
14.1742	-0.000392783	14.0983	-9.989e-05	14.1096	-0.000294027
14.1739	-0.000391735	14.098	-9.93526e-05	14.1093	-0.000294925
14.1736	-0.000390726	14.0977	-9.90544e-05	14.109	-0.000293745
14.1733	-0.000390463	14.0974	-9.89725e-05	14.1087	-0.000293929
14.173	-0.000389821	14.0971	-9.91232e-05	14.1083	-0.000295109
14.1727	-0.000389795	14.0968	-9.91855e-05	14.108	-0.000293909
14.1724	-0.000390214	14.0965	-9.93788e-05	14.1077	-0.000293942
14.1721	-0.000390896	14.0961	-9.95099e-05	14.1074	-0.000295561
14.1718	-0.000392023	14.0958	-9.9713e-05	14.1071	-0.000295541
14.1715	-0.000392207	14.0955	-0.000100077	14.1068	-0.000295489
14.1712	-0.000391656	14.0952	-9.98638e-05	14.1065	-0.000295463
14.1709	-0.000390804	14.0949	-9.9559e-05	14.1062	-0.00029524
14.1706	-0.000392167	14.0946	-9.96016e-05	14.1059	-0.000294637
14.1703	-0.000392901	14.0943	-9.92182e-05	14.1056	-0.000295541
14.17	-0.00039222	14.094	-9.87726e-05	14.1053	-0.00029467
14.1697	-0.000390922	14.0937	-9.8055e-05	14.105	-0.000294597
14.1694	-0.000389913	14.0934	-9.7511e-05	14.1047	-0.000294801
14.1691	-0.000390595	14.0931	-9.73275e-05	14.1044	-0.00029581
14.1687	-0.000390634	14.0928	-9.76126e-05	14.1041	-0.000296138
14.1684	-0.000390306	14.0925	-9.7878e-05	14.1038	-0.000297828
14.1681	-0.000390516	14.0922	-9.834e-05	14.1035	-0.000297579
14.1678	-0.000391329	14.0919	-9.85399e-05	14.1032	-0.000297114
14.1675	-0.000393032	14.0916	-9.87103e-05	14.1029	-0.000296806
14.1672	-0.000394553	14.0913	-9.85432e-05	14.1026	-0.00029716
14.1669	-0.000395117	14.091	-9.87922e-05	14.1022	-0.000296105
14.1666	-0.000395169	14.0907	-9.90708e-05	14.1019	-0.000296
14.1663	-0.000394461	14.0904	-9.96901e-05	14.1016	-0.000295122
14.166	-0.000394448	14.09	-0.000100106	14.1013	-0.000296111
14.1657	-0.000394501	14.0897	-0.000100457	14.101	-0.000295364
14.1654	-0.000392757	14.0894	-0.000100657	14.1007	-0.000295993
14.1651	-0.000392993	14.0891	-0.000100975	14.1004	-0.000296229
14.1648	-0.000393491	14.0888	-0.000101207	14.1001	-0.00029832
14.1645	-0.000391564	14.0885	-0.000100817	14.0998	-0.00029811
14.1642	-0.000391302	14.0882	-0.000100457	14.0995	-0.000297756
14.1639	-0.000392141	14.0879	-0.000100437	14.0992	-0.000297298
14.1636	-0.000393517	14.0876	-0.000100771	14.0989	-0.000297789
14.1633	-0.00039547	14.0873	-0.00010102	14.0986	-0.000297907
14.163	-0.000395575	14.087	-0.000100781	14.0983	-0.000297016
14.1626	-0.000394881	14.0867	-0.000100922	14.098	-0.000294355
14.1623	-0.000394435	14.0864	-0.000101201	14.0977	-0.000294814
14.162	-0.000393111	14.0861	-0.00010162	14.0974	-0.000295888
14.1617	-0.000393373	14.0858	-0.00010183	14.0971	-0.00029619
14.1614	-0.000394186	14.0855	-0.000102108	14.0968	-0.000295436
14.1611	-0.000393334	14.0852	-0.000102128	14.0965	-0.000296072
14.1608	-0.000393282	14.0849	-0.000101256	14.0961	-0.00029522
14.1605	-0.000393517	14.0846	-0.000101437	14.0958	-0.000295705
14.1602	-0.000393321	14.0843	-0.000101328	14.0955	-0.000296472
14.1599	-0.000393701	14.0839	-0.000100939	14.0952	-0.000296013
14.1596	-0.000391918	14.0836	-0.000100683	14.0949	-0.000293378
14.1593	-0.000392403	14.0833	-0.000100087	14.0946	-0.000293627
14.159	-0.000392613	14.083	-0.000100529	14.0943	-0.000293693
14.1587	-0.000393452	14.0827	-0.000100667	14.094	-0.000295227
14.1584	-0.000393006	14.0824	-0.000100319	14.0937	-0.000295174
14.1581	-0.000392285	14.0821	-0.000100254	14.0934	-0.000294951
14.1578	-0.000390883	14.0818	-0.000101342	14.0931	-0.000294191
14.1575	-0.000391106	14.0815	-0.000101384	14.0928	-0.000294466
14.1572	-0.000393282	14.0812	-0.000101348	14.0925	-0.000293562
14.1569	-0.000395208	14.0809	-0.000100565	14.0922	-0.000294696
14.1565	-0.000395143	14.0806	-0.00010026	14.0919	-0.000294971
14.1562	-0.000395667	14.0803	-9.99653e-05	14.0916	-0.000295397
14.1559	-0.000395418	14.08	-9.95099e-05	14.0913	-0.000294447
14.1556	-0.000394632	14.0797	-9.9287e-05	14.091	-0.000295345
14.1553	-0.00039315	14.0794	-9.91035e-05	14.0907	-0.000295816
14.155	-0.000389965	14.0791	-9.90544e-05	14.0904	-0.000296203
14.1547	-0.000387462	14.0788	-9.89954e-05	14.09	-0.000295318
14.1544	-0.000388642	14.0785	-9.87333e-05	14.0897	-0.000295109
14.1541	-0.000390293	14.0782	-9.94279e-05	14.0894	-0.000293503
14.1538	-0.000391486	14.0778	-0.000100146	14.0891	-0.000294289
14.1535	-0.000391211	14.0775	-0.000100339	14.0888	-0.000293588
14.1532	-0.000391342	14.0772	-0.000100332	14.0885	-0.000292972
14.1529	-0.000392167	14.0769	-0.00010084	14.0882	-0.000292874
14.1526	-0.000392626	14.0766	-0.000100942	14.0879	-0.000293667
14.1523	-0.000391643	14.0763	-0.000100712	14.0876	-0.000293392
14.152	-0.000392469	14.076	-0.000100837	14.0873	-0.000292887
14.1517	-0.000393884	14.0757	-0.000100896	14.087	-0.000292487
14.1514	-0.000395339	14.0754	-0.000100395	14.0867	-0.000294584
14.1511	-0.000394422	14.0751	-0.000100473	14.0864	-0.000297042
14.1508	-0.000393622	14.0748	-0.000100562	14.0861	-0.000299277
14.1504	-0.000394212	14.0745	-0.000100516	14.0858	-0.00029889
14.1502	-0.000395444	14.0742	-9.97523e-05	14.0855	-0.000298648
14.1498	-0.000395654	14.0739	-9.93657e-05	14.0852	-0.00029737
14.1495	-0.000393845	14.0736	-9.892e-05	14.0849	-0.000297081
14.1492	-0.0003918	14.0733	-9.87791e-05	14.0846	-0.000296052
14.1489	-0.000392534	14.073	-9.85989e-05	14.0843	-0.000295259
14.1486	-0.0003918	14.0727	-9.88119e-05	14.0839	-0.000293372
14.1483	-0.000392272	14.0724	-9.94345e-05	14.0836	-0.000292743
14.148	-0.000392338	14.0721	-0.000100172	14.0833	-0.000293562
14.1477	-0.000393046	14.0717	-0.000100188	14.083	-0.000295069
14.1474	-0.000393268	14.0714	-0.000100103	14.0827	-0.000296288
14.1471	-0.00039395	14.0711	-0.000100178	14.0824	-0.000297324
14.1468	-0.00039201	14.0708	-0.000100208	14.0821	-0.000297645
14.1465	-0.00039163	14.0705	-9.98867e-05	14.0818	-0.000297035
14.1462	-0.000392679	14.0702	-9.97491e-05	14.0815	-0.000295888
14.1459	-0.000394907	14.0699	-9.9464e-05	14.0812	-0.000295423
14.1456	-0.000395326	14.0696	-9.94771e-05	14.0809	-0.000294755
14.1453	-0.000395523	14.0693	-9.92051e-05	14.0806	-0.000295692
14.145	-0.000395667	14.069	-9.92543e-05	14.0803	-0.000293745
14.1447	-0.000394055	14.0687	-9.91166e-05	14.08	-0.000293549
14.1443	-0.000391106	14.0684	-9.93952e-05	14.0797	-0.000293221
14.1441	-0.000391276	14.0681	-9.99031e-05	14.0794	-0.000294512
14.1437	-0.000391224	14.0678	-0.000100388	14.0791	-0.000293863
14.1434	-0.000391171	14.0675	-0.000100572	14.0788	-0.000294309
14.1431	-0.000391145	14.0672	-0.000100368	14.0785	-0.000294584
14.1428	-0.000391945	14.0669	-9.97261e-05	14.0782	-0.000294866
14.1425	-0.000392652	14.0666	-9.93886e-05	14.0778	-0.000293549
14.1422	-0.000391643	14.0663	-9.92936e-05	14.0775	-0.000293156
14.1419	-0.000391001	14.066	-9.95754e-05	14.0772	-0.000292651
14.1416	-0.000389847	14.0656	-9.96639e-05	14.0769	-0.000294316
14.1413	-0.000388943	14.0653	-9.97294e-05	14.0766	-0.000295181
14.141	-0.000390057	14.065	-9.99031e-05	14.0763	-0.000296524
14.1407	-0.000390398	14.0647	-0.000100077	14.076	-0.000296518
14.1404	-0.000390018	14.0644	-0.000100296	14.0757	-0.000296577
14.1401	-0.000390372	14.0641	-0.000100306	14.0754	-0.000296865
14.1398	-0.000391027	14.0638	-0.000100257	14.0751	-0.000298385
14.1395	-0.000390044	14.0635	-0.000100149	14.0748	-0.000298176
14.1392	-0.000390018	14.0632	-0.000100087	14.0745	-0.000298543
14.1389	-0.000391525	14.0629	-0.000100277	14.0742	-0.000297324
14.1386	-0.000393032	14.0626	-9.99227e-05	14.0739	-0.000296695
14.1382	-0.000393845	14.0623	-9.97589e-05	14.0736	-0.000296059
14.138	-0.000392875	14.062	-0.000100123	14.0733	-0.000296655
14.1376	-0.000393019	14.0617	-0.000100241	14.073	-0.000296622
14.1373	-0.000393622	14.0614	-9.98638e-05	14.0727	-0.00029676
14.137	-0.000392954	14.0611	-9.98277e-05	14.0724	-0.000296459
14.1367	-0.000393688	14.0608	-9.96246e-05	14.0721	-0.000296164
14.1364	-0.0003934	14.0605	-9.94378e-05	14.0717	-0.000295279
14.1361	-0.000394212	14.0602	-9.94181e-05	14.0714	-0.000296269
14.1358	-0.000394474	14.0599	-9.93296e-05	14.0711	-0.000296989
14.1355	-0.000393937	14.0595	-9.90544e-05	14.0708	-0.000296878
14.1352	-0.000393124	14.0592	-9.97523e-05	14.0705	-0.00029486
14.1349	-0.000393465	14.0589	-0.000100273	14.0702	-0.000294624
14.1346	-0.000394409	14.0586	-9.99653e-05	14.0699	-0.000294709
14.1343	-0.000394658	14.0583	-9.96901e-05	14.0696	-0.000295797
14.134	-0.000393177	14.058	-9.99522e-05	14.0693	-0.00029425
14.1337	-0.000392993	14.0577	-0.00010088	14.069	-0.000293569
14.1334	-0.000391263	14.0574	-0.000101174	14.0687	-0.000291144
14.1331	-0.000389795	14.0571	-0.000100994	14.0684	-0.000292887
14.1328	-0.000390463	14.0568	-0.000100866	14.0681	-0.000294027
14.1325	-0.000392102	14.0565	-0.000100323	14.0678	-0.000295908
14.1321	-0.000392246	14.0562	-0.000100283	14.0675	-0.000297121
14.1319	-0.000392993	14.0559	-0.000100601	14.0672	-0.000297448
14.1315	-0.00039222	14.0556	-0.000100418	14.0669	-0.000296255
14.1312	-0.000391302	14.0553	-0.000100401	14.0666	-0.000296157
14.1309	-0.00039045	14.055	-0.000100644	14.0663	-0.000294388
14.1306	-0.000390791	14.0547	-0.000101034	14.066	-0.000295626
14.1303	-0.000391931	14.0544	-0.000101109	14.0656	-0.000295521
14.13	-0.000393098	14.0541	-0.000101535	14.0653	-0.000297206
14.1297	-0.000392692	14.0538	-0.00010162	14.065	-0.0002987
14.1294	-0.000392548	14.0534	-0.000101486	14.0647	-0.000298621
14.1291	-0.000391027	14.0531	-0.000101348	14.0644	-0.000296131
14.1288	-0.000392233	14.0528	-0.000101017	14.0641	-0.00029659
14.1285	-0.000392993	14.0525	-0.00010048	14.0638	-0.00029581
14.1282	-0.000392416	14.0522	-0.000100293	14.0635	-0.000295738
14.1279	-0.000391591	14.0519	-0.000100673	14.0632	-0.00029543
14.1276	-0.000392259	14.0516	-0.00010107	14.0629	-0.000296852
14.1273	-0.000392915	14.0513	-0.000101135	14.0626	-0.000296937
14.127	-0.000393793	14.051	-0.000100381	14.0623	-0.000297317
14.1267	-0.000394107	14.0507	-0.000100218	14.062	-0.000295135
14.1264	-0.000393701	14.0504	-0.000100683	14.0617	-0.000294991
14.126	-0.000392063	14.0501	-0.000100807	14.0614	-0.000294683
14.1258	-0.000390647	14.0498	-0.000100585	14.0611	-0.000294637
14.1254	-0.000389965	14.0495	-9.98572e-05	14.0608	-0.000294263
14.1251	-0.000391289	14.0492	-9.98277e-05	14.0605	-0.000294532
14.1248	-0.000391447	14.0489	-0.000100362	14.0602	-0.0002937
14.1245	-0.000391669	14.0486	-0.000100286	14.0599	-0.000294434
14.1242	-0.000391945	14.0483	-0.000100113	14.0595	-0.000294099
14.1239	-0.000393596	14.048	-0.000100483	14.0592	-0.000295207
14.1236	-0.000394618	14.0477	-0.000101086	14.0589	-0.000294591
14.1233	-0.000395064	14.0473	-0.00010141	14.0586	-0.000295253
14.123	-0.000392915	14.047	-0.00010145	14.0583	-0.000294571
14.1227	-0.000392167	14.0467	-0.000101446	14.058	-0.000295784
14.1224	-0.000391905	14.0464	-0.000101227	14.0577	-0.000294584
14.1221	-0.000390739	14.0461	-0.00010086	14.0574	-0.000294866
14.1218	-0.000389585	14.0458	-0.000100611	14.0571	-0.000294329
14.1215	-0.000390699	14.0455	-0.000100381	14.0568	-0.000296085
14.1212	-0.00039108	14.0452	-0.000100758	14.0565	-0.000296583
14.1209	-0.000391774	14.0449	-0.000100726	14.0562	-0.000296754
14.1206	-0.000392036	14.0446	-0.000100444	14.0559	-0.000294106
14.1203	-0.00039315	14.0443	-0.000100051	14.0556	-0.000294001
14.1199	-0.000394081	14.044	-9.98081e-05	14.0553	-0.000293365
14.1197	-0.000396296	14.0437	-9.99948e-05	14.055	-0.000292717
14.1193	-0.000396257	14.0434	-0.000100208	14.0547	-0.000292854
14.119	-0.000395602	14.0431	-0.000100047	14.0544	-0.000294368
14.1187	-0.000394212	14.0428	-0.000100034	14.0541	-0.000294774
14.1184	-0.000393806	14.0425	-9.9949e-05	14.0538	-0.000295436
14.1181	-0.000392482	14.0422	-9.96278e-05	14.0534	-0.00029541
14.1178	-0.000393517	14.0419	-9.96147e-05	14.0531	-0.000296118
14.1175	-0.000392495	14.0416	-9.94443e-05	14.0528	-0.000295089
14.1172	-0.000390909	14.0412	-9.93296e-05	14.0525	-0.000295515
14.1169	-0.000391132	14.0409	-9.94673e-05	14.0522	-0.000293994
14.1166	-0.000393491	14.0406	-9.97687e-05	14.0519	-0.000294624
14.1163	-0.00039277	14.0403	-9.96639e-05	14.0516	-0.000293333
14.116	-0.000392128	14.04	-9.97392e-05	14.0513	-0.000292782
14.1157	-0.000392207	14.0397	-0.000100168	14.051	-0.000293549
14.1154	-0.000392049	14.0394	-9.99752e-05	14.0507	-0.000295567
14.1151	-0.000390713	14.0391	-9.93755e-05	14.0504	-0.000294892
14.1148	-0.000391578	14.0388	-9.9038e-05	14.0501	-0.000293339
14.1145	-0.00039184	14.0385	-9.92936e-05	14.0498	-0.000292592
14.1142	-0.000392128	14.0382	-0.000100159	14.0495	-0.000294407
14.1138	-0.000392613	14.0379	-0.000100378	14.0492	-0.000295463
14.1136	-0.000393531	14.0376	-9.98506e-05	14.0489	-0.000295692
14.1132	-0.000393675	14.0373	-9.92575e-05	14.0486	-0.000295318
14.1129	-0.000394225	14.037	-9.95197e-05	14.0483	-0.000295292
14.1126	-0.000392757	14.0367	-0.000100513	14.048	-0.000293608
14.1123	-0.000392574	14.0364	-0.000100876	14.0477	-0.000295135
14.112	-0.000392901	14.0361	-0.000100349	14.0473	-0.00029484
14.1117	-0.000393242	14.0358	-0.000100123	14.047	-0.000294951
14.1114	-0.000391827	14.0355	-0.000100286	14.0467	-0.000294283
14.1111	-0.000392456	14.0351	-0.00010006	14.0464	-0.000295299
14.1108	-0.000391945	14.0348	-0.000100123	14.0461	-0.000294106
14.1105	-0.0003918	14.0345	-0.000100008	14.0458	-0.000294709
14.1102	-0.000391984	14.0342	-9.99719e-05	14.0455	-0.000293785
14.1099	-0.000392089	14.0339	-9.99981e-05	14.0452	-0.000293686
14.1096	-0.000390778	14.0336	-9.9867e-05	14.0449	-0.000294309
14.1093	-0.000391158	14.0333	-9.98703e-05	14.0446	-0.000294053
14.109	-0.000392783	14.033	-9.94214e-05	14.0443	-0.000293346
14.1087	-0.000394081	14.0327	-9.92969e-05	14.044	-0.000294067
14.1084	-0.000393609	14.0324	-9.93853e-05	14.0437	-0.000293719
14.1081	-0.000394304	14.0321	-9.94804e-05	14.0434	-0.00029442
14.1077	-0.000393924	14.0318	-9.95e-05	14.0431	-0.000294742
14.1075	-0.000394225	14.0315	-0.000100211	14.0428	-0.000295135
14.1071	-0.000393046	14.0312	-0.000100129	14.0425	-0.000293221
14.1068	-0.000392167	14.0309	-0.000100185	14.0422	-0.000294552
14.1065	-0.000390765	14.0306	-0.000100162	14.0419	-0.000294971
14.1062	-0.00039163	14.0303	-9.99457e-05	14.0416	-0.000296105
14.1059	-0.000393177	14.03	-9.99195e-05	14.0412	-0.000296314
14.1056	-0.000393832	14.0297	-9.99784e-05	14.0409	-0.000295587
14.1053	-0.000392823	14.0294	-9.96639e-05	14.0406	-0.000294375
14.105	-0.000391735	14.029	-9.94345e-05	14.0403	-0.000294919
14.1047	-0.000390359	14.0287	-9.94148e-05	14.04	-0.000294951
14.1044	-0.000391329	14.0284	-9.95099e-05	14.0397	-0.000296
14.1041	-0.000392692	14.0281	-9.93395e-05	14.0394	-0.000296242
14.1038	-0.000392456	14.0278	-9.98015e-05	14.0391	-0.000296754
14.1035	-0.000391184	14.0275	-9.97556e-05	14.0388	-0.00029598
14.1032	-0.000392298	14.0272	-9.92215e-05	14.0385	-0.000296931
14.1029	-0.000393701	14.0269	-9.92281e-05	14.0382	-0.000294833
14.1026	-0.00039454	14.0266	-9.97786e-05	14.0379	-0.000294755
14.1023	-0.000393032	14.0263	-9.94279e-05	14.0376	-0.000295096
14.102	-0.000392482	14.026	-9.9251e-05	14.0373	-0.000297062
14.1016	-0.000392403	14.0257	-9.91101e-05	14.037	-0.000296931
14.1014	-0.000394251	14.0254	-9.93526e-05	14.0367	-0.000296701
14.101	-0.000394868	14.0251	-9.98015e-05	14.0364	-0.000295639
14.1007	-0.000394291	14.0248	-0.00010028	14.0361	-0.000295456
14.1004	-0.000393898	14.0245	-0.000100604	14.0358	-0.000294656
14.1001	-0.000394278	14.0242	-0.000100745	14.0355	-0.000294538
14.0998	-0.00039374	14.0239	-0.000101053	14.0351	-0.00029404
14.0995	-0.000393832	14.0236	-0.000101663	14.0348	-0.000295259
14.0992	-0.000392521	14.0233	-0.000101748	14.0345	-0.000294361
14.0989	-0.000392154	14.0229	-0.000101666	14.0342	-0.00029522
14.0986	-0.000392954	14.0226	-0.000101643	14.0339	-0.000295148
14.0983	-0.000393006	14.0223	-0.00010165	14.0336	-0.000294597
14.098	-0.00039222	14.022	-0.000101063	14.0333	-0.00029442
14.0977	-0.000392338	14.0217	-0.000100981	14.033	-0.000296236
14.0974	-0.000392941	14.0214	-0.000100614	14.0327	-0.000296406
14.0971	-0.000394409	14.0211	-0.000100306	14.0324	-0.000297147
14.0968	-0.000393819	14.0208	-0.000100028	14.0321	-0.000295882
14.0965	-0.000393321	14.0205	-0.000100313	14.0318	-0.000295639
14.0962	-0.000392941	14.0202	-0.00010028	14.0315	-0.000294925
14.0959	-0.000392797	14.0199	-0.000100188	14.0312	-0.000296577
14.0955	-0.000391473	14.0196	-0.000100555	14.0309	-0.000296347
14.0953	-0.000391184	14.0193	-0.000100965	14.0306	-0.00029657
14.0949	-0.00039125	14.019	-0.000100703	14.0303	-0.000295489
14.0946	-0.000391302	14.0187	-0.000100883	14.03	-0.000296649
14.0943	-0.000390962	14.0184	-0.000100814	14.0297	-0.000296164
14.094	-0.000392548	14.0181	-0.000100834	14.0294	-0.000295712
14.0937	-0.000394487	14.0178	-0.000100372	14.029	-0.000295161
14.0934	-0.000396362	14.0175	-0.000100024	14.0287	-0.000296197
14.0931	-0.000396388	14.0172	-0.000100378	14.0284	-0.000295869
14.0928	-0.000396467	14.0168	-0.000100381	14.0281	-0.000296629
14.0925	-0.000393871	14.0165	-9.99916e-05	14.0278	-0.000296406
14.0922	-0.000391381	14.0162	-0.000100001	14.0275	-0.000296675
14.0919	-0.000390319	14.0159	-9.97687e-05	14.0272	-0.000296301
14.0916	-0.000391171	14.0156	-9.95983e-05	14.0269	-0.000296544
14.0913	-0.000390883	14.0153	-9.99653e-05	14.0266	-0.000295194
14.091	-0.000392561	14.015	-0.000100716	14.0263	-0.000295063
14.0907	-0.000392613	14.0147	-0.000100863	14.026	-0.000294198
14.0904	-0.000391958	14.0144	-0.000100971	14.0257	-0.000294394
14.0901	-0.000392141	14.0141	-0.00010045	14.0254	-0.000295345
14.0898	-0.000393295	14.0138	-0.000100814	14.0251	-0.000296255
14.0894	-0.000392338	14.0135	-0.000100683	14.0248	-0.000295456
14.0892	-0.000392089	14.0132	-0.000100198	14.0245	-0.000296413
14.0888	-0.000392744	14.0129	-9.98932e-05	14.0242	-0.000295823
14.0885	-0.000394107	14.0126	-0.000100205	14.0239	-0.000296151
14.0882	-0.000393452	14.0123	-0.000100345	14.0236	-0.000295089
14.0879	-0.000392351	14.012	-0.000100024	14.0233	-0.000294283
14.0876	-0.000390581	14.0117	-9.9926e-05	14.0229	-0.000294643
14.0873	-0.000390293	14.0114	-9.98736e-05	14.0226	-0.000295928
14.087	-0.000390241	14.011	-9.98343e-05	14.0223	-0.00029619
14.0867	-0.000390201	14.0107	-9.98638e-05	14.022	-0.000295947
14.0864	-0.000390595	14.0104	-9.98736e-05	14.0217	-0.000295397
14.0861	-0.000392181	14.0101	-0.000100381	14.0214	-0.000295659
14.0858	-0.000393282	14.0098	-0.000100771	14.0211	-0.000296203
14.0855	-0.000393413	14.0095	-0.000101122	14.0208	-0.000296518
14.0852	-0.000392692	14.0092	-0.000100804	14.0205	-0.000296885
14.0849	-0.000393937	14.0089	-0.000101011	14.0202	-0.000298425
14.0846	-0.00039277	14.0086	-0.000101191	14.0199	-0.000296452
14.0843	-0.000391643	14.0083	-0.00010125	14.0196	-0.000296203
14.084	-0.00039146	14.008	-0.00010125	14.0193	-0.000296242
14.0837	-0.000392167	14.0077	-0.00010069	14.019	-0.000296885
14.0833	-0.000391931	14.0074	-0.000100241	14.0187	-0.000297029
14.083	-0.000393216	14.0071	-0.000100047	14.0184	-0.000296662
14.0827	-0.000392548	14.0068	-9.99358e-05	14.0181	-0.000294873
14.0824	-0.000392181	14.0065	-9.96999e-05	14.0178	-0.00029427
14.0821	-0.000392915	14.0062	-9.88185e-05	14.0175	-0.000294309
14.0818	-0.000393164	14.0059	-9.87234e-05	14.0172	-0.000295508
14.0815	-0.0003926	14.0056	-9.91887e-05	14.0168	-0.000295633
14.0812	-0.000393531	14.0053	-9.95262e-05	14.0165	-0.000295698
14.0809	-0.0003934	14.0049	-9.98408e-05	14.0162	-0.000295751
14.0806	-0.000393858	14.0046	-0.000100211	14.0159	-0.000294512
14.0803	-0.000393583	14.0043	-9.99686e-05	14.0156	-0.0002925
14.08	-0.000393072	14.004	-9.97622e-05	14.0153	-0.00029254
14.0797	-0.000393413	14.0037	-9.94542e-05	14.015	-0.000292644
14.0794	-0.000394265	14.0034	-9.93821e-05	14.0147	-0.000293759
14.0791	-0.000393714	14.0031	-9.98179e-05	14.0144	-0.00029442
14.0788	-0.000392679	14.0028	-0.000100555	14.0141	-0.000294919
14.0785	-0.000391433	14.0025	-0.000100381	14.0138	-0.000294715
14.0782	-0.000391905	14.0022	-0.000100136	14.0135	-0.000296609
14.0779	-0.000392141	14.0019	-9.9677e-05	14.0132	-0.000296419
14.0776	-0.000392115	14.0016	-9.9867e-05	14.0129	-0.000296478
14.0772	-0.000391971	14.0013	-9.98113e-05	14.0126	-0.00029638
14.0769	-0.000391931	14.001	-9.96639e-05	14.0123	-0.000295626
14.0766	-0.000392233	14.0007	-0.000100214	14.012	-0.000293752
14.0763	-0.000392167	14.0004	-0.000100975	14.0117	-0.000294106
14.076	-0.000390844	14.0001	-0.000100906	14.0114	-0.000294466
14.0757	-0.000389756	13.9998	-0.000100647	14.011	-0.000294938
14.0754	-0.000390621	13.9995	-0.000100188	14.0107	-0.000293824
14.0751	-0.000392194	13.9992	-9.98244e-05	14.0104	-0.000292893
14.0748	-0.000393531	13.9988	-0.000100067	14.0101	-0.000291865
14.0745	-0.000393386	13.9985	-0.000100758	14.0098	-0.000293451
14.0742	-0.000392875	13.9982	-0.000100365	14.0095	-0.000294506
14.0739	-0.000393622	13.9979	-0.000100424	14.0092	-0.00029522
14.0736	-0.000393649	13.9976	-0.000100201	14.0089	-0.000294342
14.0733	-0.000394474	13.9973	-0.000100503	14.0086	-0.000293883
14.073	-0.000393727	13.997	-0.000100365	14.0083	-0.000293719
14.0727	-0.000392928	13.9967	-0.000100496	14.008	-0.000294617
14.0724	-0.000392744	13.9964	-0.000101197	14.0077	-0.000295168
14.0721	-0.000393478	13.9961	-0.000101076	14.0074	-0.000296288
14.0718	-0.000393321	13.9958	-0.000100601	14.0071	-0.000295875
14.0715	-0.000394383	13.9955	-9.99064e-05	14.0068	-0.000295862
14.0711	-0.00039433	13.9952	-9.97261e-05	14.0065	-0.000295823
14.0708	-0.000393203	13.9949	-0.000100028	14.0062	-0.000295115
14.0705	-0.00039298	13.9946	-0.000100395	14.0059	-0.000294525
14.0702	-0.000392613	13.9943	-0.000100716	14.0056	-0.000293411
14.0699	-0.000391433	13.994	-0.000100313	14.0053	-0.000294381
14.0696	-0.000393649	13.9937	-0.000100516	14.0049	-0.00029539
14.0693	-0.000395313	13.9934	-0.000100693	14.0046	-0.000295338
14.069	-0.000396388	13.9931	-0.000100342	14.0043	-0.000296288
14.0687	-0.000395431	13.9927	-0.000100113	14.004	-0.000297055
14.0684	-0.00039606	13.9924	-0.000100572	14.0037	-0.00029674
14.0681	-0.000395326	13.9921	-0.000100385	14.0034	-0.000296111
14.0678	-0.000393373	13.9918	-0.000100778	14.0031	-0.000295908
14.0675	-0.000393229	13.9915	-0.000100634	14.0028	-0.000294768
14.0672	-0.000393164	13.9912	-0.000100965	14.0025	-0.00029465
14.0669	-0.000391538	13.9909	-0.000101089	14.0022	-0.000295364
14.0666	-0.000391315	13.9906	-0.000100657	14.0019	-0.000296642
14.0663	-0.000391774	13.9903	-0.00010007	14.0016	-0.000296688
14.066	-0.000392626	13.99	-0.000100316	14.0013	-0.000296668
14.0657	-0.000393085	13.9897	-0.00010104	14.001	-0.000296138
14.0654	-0.000392259	13.9894	-0.000101476	14.0007	-0.000295679
14.065	-0.000390686	13.9891	-0.000100981	14.0004	-0.00029522
14.0647	-0.00039087	13.9888	-0.000101034	14.0001	-0.000293877
14.0644	-0.000390437	13.9885	-0.000101181	13.9998	-0.000292723
14.0641	-0.00039239	13.9882	-0.00010145	13.9995	-0.000293542
14.0638	-0.000392574	13.9879	-0.000101106	13.9992	-0.000292874
14.0635	-0.000392888	13.9876	-0.000100909	13.9988	-0.000292605
14.0632	-0.0003934	13.9873	-0.000100663	13.9985	-0.000292389
14.0629	-0.000392915	13.987	-0.000100804	13.9982	-0.000292893
14.0626	-0.000392836	13.9866	-0.00010086	13.9979	-0.000292618
14.0623	-0.000393583	13.9863	-0.000100827	13.9976	-0.00029252
14.062	-0.000392508	13.986	-0.00010069	13.9973	-0.000291589
14.0617	-0.000392679	13.9857	-0.000101115	13.997	-0.000293038
14.0614	-0.000393282	13.9854	-0.000101073	13.9967	-0.000295102
14.0611	-0.00039412	13.9851	-0.000100778	13.9964	-0.000295122
14.0608	-0.000392901	13.9848	-0.000100329	13.9961	-0.000295934
14.0605	-0.000391617	13.9845	-9.99064e-05	13.9958	-0.000298097
14.0602	-0.000391709	13.9842	-9.97655e-05	13.9955	-0.00029851
14.0599	-0.000393019	13.9839	-0.000100267	13.9952	-0.00029733
14.0596	-0.000394029	13.9836	-0.000100319	13.9949	-0.000295567
14.0593	-0.000395261	13.9833	-0.000100021	13.9946	-0.000296026
14.0589	-0.000394173	13.983	-9.9582e-05	13.9943	-0.000296459
14.0586	-0.000393871	13.9827	-0.000100008	13.994	-0.000297245
14.0583	-0.000394422	13.9824	-0.000100182	13.9937	-0.000297835
14.058	-0.000394147	13.9821	-0.000100139	13.9934	-0.000297841
14.0577	-0.000393806	13.9818	-0.000100408	13.9931	-0.00029735
14.0574	-0.000393295	13.9815	-0.000100961	13.9927	-0.000296596
14.0571	-0.000391984	13.9812	-0.000100785	13.9924	-0.00029558
14.0568	-0.000392076	13.9809	-0.000101204	13.9921	-0.000295443
14.0565	-0.000391564	13.9805	-0.000101073	13.9918	-0.000296432
14.0562	-0.00039087	13.9802	-0.000101207	13.9915	-0.000296747
14.0559	-0.00039028	13.9799	-0.000101407	13.9912	-0.000296472
14.0556	-0.00039087	13.9796	-0.000101034	13.9909	-0.000296452
14.0553	-0.000391748	13.9793	-9.98244e-05	13.9906	-0.000296603
14.055	-0.00039222	13.979	-9.93821e-05	13.9903	-0.000297153
14.0547	-0.000391866	13.9787	-9.94312e-05	13.99	-0.000294991
14.0544	-0.00039184	13.9784	-0.000100745	13.9897	-0.000292487
14.0541	-0.000389913	13.9781	-0.000101034	13.9894	-0.000293549
14.0538	-0.000390529	13.9778	-0.000100496	13.9891	-0.00029617
14.0535	-0.000391551	13.9775	-0.000100201	13.9888	-0.00029579
14.0532	-0.000391866	13.9772	-0.000100408	13.9885	-0.000294584
14.0528	-0.000394173	13.9769	-0.000101112	13.9882	-0.00029463
14.0525	-0.000395864	13.9766	-0.000101309	13.9879	-0.000294892
14.0522	-0.000395497	13.9763	-0.000100847	13.9876	-0.000294853
14.0519	-0.000396453	13.976	-0.000101066	13.9873	-0.0002956
14.0516	-0.000394854	13.9757	-0.000100549	13.987	-0.00029676
14.0513	-0.00039319	13.9754	-9.97458e-05	13.9866	-0.000297501
14.051	-0.000393452	13.9751	-9.93133e-05	13.9863	-0.000297986
14.0507	-0.00039374	13.9748	-9.97917e-05	13.986	-0.000296983
14.0504	-0.00039319	13.9744	-0.000100247	13.9857	-0.000295731
14.0501	-0.000392731	13.9741	-0.000100552	13.9854	-0.000294794
14.0498	-0.000391525	13.9738	-0.000100018	13.9851	-0.000294873
14.0495	-0.000393439	13.9735	-0.000100155	13.9848	-0.000294715
14.0492	-0.000395641	13.9732	-0.000100208	13.9845	-0.000295017
14.0489	-0.00039686	13.9729	-0.00010026	13.9842	-0.000294538
14.0486	-0.000396873	13.9726	-0.000100218	13.9839	-0.000293916
14.0483	-0.000394605	13.9723	-0.000100742	13.9836	-0.000294034
14.048	-0.000392128	13.972	-0.000101027	13.9833	-0.000294473
14.0477	-0.000392233	13.9717	-0.00010125	13.983	-0.000296013
14.0474	-0.000393386	13.9714	-0.00010084	13.9827	-0.000296341
14.0471	-0.000393229	13.9711	-0.000100205	13.9824	-0.000296373
14.0467	-0.000393216	13.9708	-0.000100054	13.9821	-0.000296347
14.0464	-0.000393609	13.9705	-0.000100293	13.9818	-0.000295771
14.0461	-0.000392167	13.9702	-9.96344e-05	13.9815	-0.000295456
14.0458	-0.000391722	13.9699	-9.97622e-05	13.9812	-0.000294388
14.0455	-0.000392338	13.9696	-0.000100021	13.9809	-0.000294283
14.0452	-0.000393635	13.9693	-0.000100437	13.9805	-0.00029446
14.0449	-0.000393295	13.969	-0.000100309	13.9802	-0.000293693
14.0446	-0.000393216	13.9687	-9.95197e-05	13.9799	-0.000292979
14.0443	-0.000392875	13.9683	-9.90806e-05	13.9796	-0.00029368
14.044	-0.000393858	13.968	-9.92575e-05	13.9793	-0.000294132
14.0437	-0.000392626	13.9677	-9.86644e-05	13.979	-0.000295246
14.0434	-0.000392482	13.9674	-9.90085e-05	13.9787	-0.000295803
14.0431	-0.000393465	13.9671	-9.96442e-05	13.9784	-0.000296511
14.0428	-0.000393622	13.9668	-0.000100123	13.9781	-0.000296183
14.0425	-0.00039239	13.9665	-0.000100411	13.9778	-0.000296052
14.0422	-0.000392128	13.9662	-0.000100542	13.9775	-0.000295423
14.0419	-0.000392036	13.9659	-0.000100771	13.9772	-0.000295102
14.0416	-0.000391381	13.9656	-0.000100755	13.9769	-0.000293634
14.0413	-0.000393046	13.9653	-0.000100041	13.9766	-0.00029427
14.041	-0.000394042	13.965	-0.000100051	13.9763	-0.000295423
14.0406	-0.000393059	13.9647	-0.000100211	13.976	-0.000296485
14.0403	-0.000392469	13.9644	-0.000100067	13.9757	-0.000296236
14.04	-0.00039243	13.9641	-9.99293e-05	13.9754	-0.000296328
14.0397	-0.00039319	13.9638	-0.000100496	13.9751	-0.000295692
14.0394	-0.00039433	13.9635	-0.00010067	13.9748	-0.00029446
14.0391	-0.000394199	13.9632	-0.000100722	13.9744	-0.000293562
14.0388	-0.00039281	13.9629	-0.000100555	13.9741	-0.000294611
14.0385	-0.000392351	13.9626	-9.98605e-05	13.9738	-0.000295653
14.0382	-0.000392115	13.9622	-9.96475e-05	13.9735	-0.000294479
14.0379	-0.000391447	13.9619	-9.95918e-05	13.9732	-0.000294047
14.0376	-0.000390948	13.9616	-9.9441e-05	13.9729	-0.000294067
14.0373	-0.000390922	13.9613	-9.92575e-05	13.9726	-0.000293385
14.037	-0.000390726	13.961	-9.88021e-05	13.9723	-0.00029444
14.0367	-0.000390306	13.9607	-9.89594e-05	13.972	-0.000293529
14.0364	-0.000390385	13.9604	-9.93493e-05	13.9717	-0.000293641
14.0361	-0.000391538	13.9601	-9.98244e-05	13.9714	-0.000294361
14.0358	-0.000392954	13.9598	-0.000100427	13.9711	-0.000295187
14.0355	-0.000394474	13.9595	-0.00010064	13.9708	-0.000295194
14.0352	-0.000395903	13.9592	-0.000100326	13.9705	-0.000295679
14.0349	-0.000397056	13.9589	-0.000100663	13.9702	-0.000295489
14.0345	-0.000397083	13.9586	-0.00010049	13.9699	-0.000295089
14.0342	-0.000395549	13.9583	-9.99752e-05	13.9696	-0.000294244
14.0339	-0.000394134	13.958	-9.98212e-05	13.9693	-0.000294453
14.0336	-0.000394723	13.9577	-0.000100041	13.969	-0.00029307
14.0333	-0.000394068	13.9574	-0.000100208	13.9687	-0.000292546
14.033	-0.000393098	13.9571	-0.000100919	13.9683	-0.000292776
14.0327	-0.000393662	13.9568	-0.000100522	13.968	-0.000292907
14.0324	-0.000393347	13.9565	-0.000100444	13.9677	-0.000292946
14.0321	-0.000392967	13.9561	-0.000100785	13.9674	-0.000293798
14.0318	-0.00039336	13.9558	-0.000101669	13.9671	-0.00029328
14.0315	-0.000392167	13.9555	-0.000101777	13.9668	-0.000293772
14.0312	-0.000391578	13.9552	-0.000101227	13.9665	-0.000294951
14.0309	-0.000391669	13.9549	-0.000100011	13.9662	-0.000295744
14.0306	-0.00039083	13.9546	-0.000100224	13.9659	-0.000296039
14.0303	-0.00039184	13.9543	-0.000101315	13.9656	-0.000296917
14.03	-0.000392915	13.954	-0.000101374	13.9653	-0.000296622
14.0297	-0.00039298	13.9537	-0.000100981	13.965	-0.000295272
14.0294	-0.000393845	13.9534	-0.000100853	13.9647	-0.00029442
14.0291	-0.000394094	13.9531	-0.000101001	13.9644	-0.000294525
14.0288	-0.000394618	13.9528	-0.000100758	13.9641	-0.00029347
14.0284	-0.000393557	13.9525	-0.000100542	13.9638	-0.000295194
14.0281	-0.000392312	13.9522	-0.00010029	13.9635	-0.000296367
14.0278	-0.000390975	13.9519	-0.000100581	13.9632	-0.000297691
14.0275	-0.000391381	13.9516	-0.000101283	13.9629	-0.000298235
14.0272	-0.000392141	13.9513	-0.000101591	13.9626	-0.000297415
14.0269	-0.000392023	13.951	-0.000101214	13.9622	-0.000296714
14.0266	-0.000392416	13.9507	-0.000100585	13.9619	-0.000296426
14.0263	-0.000391905	13.9504	-0.000100706	13.9616	-0.000295508
14.026	-0.000392246	13.95	-0.00010049	13.9613	-0.000296
14.0257	-0.000393832	13.9497	-0.000100545	13.961	-0.000295941
14.0254	-0.000394474	13.9494	-0.000100309	13.9607	-0.000295266
14.0251	-0.000393465	13.9491	-0.000100617	13.9604	-0.000295705
14.0248	-0.000392692	13.9488	-0.000100729	13.9601	-0.000297632
14.0245	-0.000392023	13.9485	-0.000100447	13.9598	-0.000296216
14.0242	-0.000391001	13.9482	-0.000100329	13.9595	-0.00029619
14.0239	-0.000390424	13.9479	-0.000100699	13.9592	-0.00029562
14.0236	-0.00039049	13.9476	-0.000100454	13.9589	-0.00029543
14.0233	-0.00039083	13.9473	-0.000100014	13.9586	-0.000294787
14.023	-0.000392167	13.947	-9.98179e-05	13.9583	-0.000294525
14.0227	-0.00039222	13.9467	-9.97458e-05	13.958	-0.000295181
14.0223	-0.000392967	13.9464	-9.94705e-05	13.9577	-0.000294702
14.022	-0.000392207	13.9461	-9.97753e-05	13.9574	-0.000293077
14.0217	-0.000391682	13.9458	-9.99096e-05	13.9571	-0.000292762
14.0214	-0.000393098	13.9455	-0.000100136	13.9568	-0.000292599
14.0211	-0.000393452	13.9452	-0.000100119	13.9565	-0.000293287
14.0208	-0.000392521	13.9449	-9.96999e-05	13.9561	-0.000292572
14.0205	-0.000391604	13.9446	-9.92477e-05	13.9558	-0.000295076
14.0202	-0.000390411	13.9443	-9.89692e-05	13.9555	-0.000295528
14.0199	-0.00038948	13.9439	-9.88807e-05	13.9552	-0.000296688
14.0196	-0.000389009	13.9436	-9.97097e-05	13.9549	-0.000297704
14.0193	-0.000390463	13.9433	-0.000100827	13.9546	-0.000297632
14.019	-0.000391827	13.943	-0.000101237	13.9543	-0.000295895
14.0187	-0.000392167	13.9427	-0.000101371	13.954	-0.000296446
14.0184	-0.000392246	13.9424	-0.000101532	13.9537	-0.00029619
14.0181	-0.000392901	13.9421	-0.000101132	13.9534	-0.000295286
14.0178	-0.000393727	13.9418	-0.000101001	13.9531	-0.000295869
14.0175	-0.000394055	13.9415	-0.000101512	13.9528	-0.000296944
14.0172	-0.000392521	13.9412	-0.000101777	13.9525	-0.000295718
14.0169	-0.000392665	13.9409	-0.000101381	13.9522	-0.000295777
14.0166	-0.000393255	13.9406	-0.00010102	13.9519	-0.000295397
14.0162	-0.000394042	13.9403	-0.000100991	13.9516	-0.000295849
14.0159	-0.000394369	13.94	-0.00010107	13.9513	-0.00029539
14.0156	-0.000393898	13.9397	-0.00010065	13.951	-0.000296092
14.0153	-0.0003926	13.9394	-0.000100683	13.9507	-0.000296688
14.015	-0.00039201	13.9391	-0.000100326	13.9504	-0.000297134
14.0147	-0.000392901	13.9388	-0.000100231	13.95	-0.000296931
14.0144	-0.000394186	13.9385	-9.989e-05	13.9497	-0.000295908
14.0141	-0.00039551	13.9382	-0.000100195	13.9494	-0.000294132
14.0138	-0.000393989	13.9378	-0.000100473	13.9491	-0.000294086
14.0135	-0.000393216	13.9375	-0.000100391	13.9488	-0.000293916
14.0132	-0.000393321	13.9372	-9.99522e-05	13.9485	-0.000295351
14.0129	-0.000393884	13.9369	-0.00010008	13.9482	-0.000295423
14.0126	-0.00039475	13.9366	-0.000100188	13.9479	-0.00029581
14.0123	-0.00039378	13.9363	-0.000100542	13.9476	-0.000295659
14.012	-0.000393046	13.936	-0.000100703	13.9473	-0.00029621
14.0117	-0.000393124	13.9357	-0.00010086	13.947	-0.00029503
14.0114	-0.00039239	13.9354	-0.000100922	13.9467	-0.000295902
[truncated: 63,539 more rows]

## Sheet: Figure3f
Figure3f
Step	Free Energy
	eV
0	0	*+NO3-
2	0	*+NO3-
4	-1.62217	*NO3
6	-1.62217	*NO3
8	-1.55176	*HNO3
10	-1.55176	*HNO3
12	-3.29411	*NO2
14	-3.29411	*NO2
16	-2.59514	*HNO2
18	-2.59514	*HNO2
20	-3.15033	HNO2
22	-3.15033	HNO2
24	0
26	0
28	-1.94577	*HNO
30	-1.94577	*HNO
32	-3.15284	*NH2OH
34	-3.15284	*NH2OH
36	-5.54365	*NH3
38	-5.54365	*NH3
40	-4.51205	NH3
42	-4.51205	NH3
44	0
46	0
48	-1.09611	*CH2OHNH2
50	-1.09611	*CH2OHNH2
52	-0.56877	*CH2ONH2
54	-0.56877	*CH2ONH2
56	-0.81652	*CHONH2
58	-0.81652	*CHONH2
60	0.25068	CHONH2
62	0.25068	CHONH2

[truncated: 64 more sheets: Figure4a, Figure4b, Figure4c, Figure4d, Figure4e, Figure5a, Figure5b, Figure5c, Figure5d, Figure5e, FigureS4a, FigureS4b, FigureS5a, FigureS5b, FigureS5c, FigureS5d, FigureS6a, FigureS6b, FigureS6c, FigureS6d …]
